# Supplementary material for: Genome-Wide Identification of bHLH Transcription Factor Family in Malus sieversii and Functional Exploration of MsbHLH155.1 Gene under Valsa Canker Infection
Source: Plants (Basel). 2023 Jan 31;12(3):620. doi: 10.3390/plants12030620 (PMC9919239; doi:10.3390/plants12030620)
Supplement: Supplementary file 1 [file plants-12-00620-s001.zip › Table S1.xlsx]

## Sheet: Sheet1
Gene ID	Gene Name	Protein size (aa)	MW(kDa)	Isoelectric point	Instability index	Aliphatic index	Grand average of hydropathicity	Subcellular localization	NLS
									Type	Number
MS11G12270.1	MsbHLH001	634	70665.7	5.6	47.04	80.54	-0.477	chlo: 5, nucl: 5, cysk: 3, mito: 1	BN	1
MS16G12200.1	MsbHLH002	634	71028.3	5.99	49.56	80.39	-0.468	nucl: 14	MN&BN	2
MS02G16740.1	MsbHLH003.1	502	55778.1	5.91	48.17	75.7	-0.444	nucl: 14	MN&BN	4
MS03G16170.1	MsbHLH003.2	502	55780.9	6.07	52.04	75.46	-0.466	nucl: 14	BN	2
MS02G16700.1	MsbHLH003.3	118	13722.7	9.3	41.06	79.24	-0.912	nucl: 14	MN&BN	5
MS13G07410.1	MsbHLH004.1	496	55282.9	5.84	44.3	80.95	-0.557	nucl: 14	BN	4
MS11G09560.1	MsbHLH004.2	515	57605.1	6.17	44.31	76.29	-0.575	nucl: 11, chlo: 1, cyto: 1, vacu: 1	MN&BN	2
MS16G09780.1	MsbHLH004.3	481	53910.4	6.13	46.92	78	-0.505	nucl: 13, pero: 1	N	0
MS16G09800.1	MsbHLH004.4	513	57501.1	6.53	42.94	77.33	-0.559	nucl: 7, cyto: 5, chlo: 1, vacu: 1	BN	1
MS05G19060.1	MsbHLH005	263	28838	8.44	47.09	72.7	-0.668	nucl: 6, cyto: 4, cysk: 3, mito: 1	MN	1
MS11G17380.1	MsbHLH006	689	75290.9	5.74	45.56	69.27	-0.581	nucl: 14	MN&BN	3
MS17G05210.1	MsbHLH008.1	715	76900.5	6.13	54.81	54.46	-0.704	nucl: 13, cyto: 1	MN&BN	6
MS06G03090.1	MsbHLH008.2	378	41454.1	7.72	42.53	62.7	-0.447	nucl: 12.5, cyto_nucl: 7, plas: 1	MN	1
MS14G16000.1	MsbHLH008.3	714	76310.7	5.9	55.58	54.79	-0.643	nucl: 13, cyto: 1	MN&BN	4
MS10G12240.1	MsbHLH009	553	61026.2	7.26	55.68	55.21	-0.76	nucl: 14	BN	2
MS07G06010.1	MsbHLH010.1	456	50747.6	5.87	44.15	74.8	-0.628	nucl: 10, chlo: 2, cyto: 1, vacu: 1	N	0
MS09G05150.1	MsbHLH010.2	330	36797	5.46	47.19	78.55	-0.662	nucl: 14	N	0
MS09G05140.1	MsbHLH010.3	513	56760.8	5.48	52.86	74.68	74.68	nucl: 12, cyto: 1, cysk: 1	MN	1
MS13G05130.1	MsbHLH012.1	648	72910.8	5.54	44.61	83.04	-0.417	nucl: 12, cyto: 1, pero: 1	MN	1
MS09G10350.1	MsbHLH012.2	651	72852.8	5.54	39.87	84.25	-0.412	nucl: 14	MN	2
MS13G06980.1	MsbHLH013.1	613	67881.3	5.95	45.65	79.82	-0.501	nucl: 14	MN&BN	4
MS09G11620.1	MsbHLH013.2	613	67654.3	6	49.11	84.88	-0.415	nucl: 14	MN&BN	4
MS05G07040.1	MsbHLH014.1	481	53929.1	7.19	47.3	72.95	-0.536	nucl: 14	MN	1
MS11G09540.1	MsbHLH014.2	467	52544.2	6.34	41.85	79.1	-0.399	nucl: 14	BN	1
MS11G09550.1	MsbHLH014.3	500	56076	7.26	51.39	76.04	-0.532	nucl: 13, pero: 1	BN	1
MS08G06250.1	MsbHLH014.4	474	52996.4	8.21	40.21	75.49	-0.588	nucl: 12, cyto: 1, vacu: 1	MN	1
MS02G15090.1	MsbHLH015.1	634	69583.3	6.49	57.98	56.83	56.83	nucl: 13, plas: 1	BN	1
MS03G14440.1	MsbHLH015.2	531	57842.2	6.39	59.47	54.6	-0.674	nucl: 14	BN	1
MS11G03610.1	MsbHLH015.3	387	43254.9	9.7	70.67	55.5	-0.818	nucl: 14	MN&BN	2
MS09G07820.1	MsbHLH016.1	456	48942.5	6.8	55.86	60.37	-0.454	nucl: 14	MN&BN	2
MS16G03690.1	MsbHLH016.2	402	44455.1	9.43	64.35	65.1	-0.677	nucl: 11, cyto: 1, plas: 1, cysk: 1	MN	1
MS01G25380.1	MsbHLH018	404	45127.8	7.23	43.97	79.16	-0.567	nucl: 14	MN&BN	3
MS02G11010.1	MsbHLH021.1	579	66058	5.5	51	77.81	-0.642	cyto: 7, nucl: 3, mito: 1.5, cyto_mito: 1.5, chlo: 1, cysk: 1	BN	2
MS02G11000.1	MsbHLH021.2	879	99276.2	5.64	44.88	78.25	-0.636	nucl: 14	MN&BN	3
MS02G26340.1	MsbHLH022	201	22382.6	4.86	43.87	80.55	-0.319	nucl: 13, pero: 1	N	0
MS15G12590.1	MsbHLH024.1	289	31573.2	5.74	61.42	60.38	-0.623	nucl: 13, plas: 1	MN&BN	3
MS01G06330.1	MsbHLH024.2	331	36156.5	6.01	75.29	67.22	-0.533	nucl: 13, plas: 1	MN&BN	3
MS13G04130.1	MsbHLH025.1	366	40362.7	7.6	50.56	74.07	-0.473	nucl: 14	BN	2
MS13G04140.1	MsbHLH025.2	364	40301.5	6.43	49.92	79.31	-0.441	nucl: 14	BN	2
MS02G10160.1	MsbHLH025.3	341	37975.4	7.64	42.13	84.08	-0.328	nucl: 14	BN	1
MS03G09560.1	MsbHLH025.4	346	38461.9	8.44	38.19	82.86	-0.366	nucl: 13, pero: 1	BN	1
MS06G23290.1	MsbHLH025.5	363	40084.3	6.76	52.29	71.46	-0.465	nucl: 14	BN	3
MS06G23300.1	MsbHLH025.6	364	40396.6	6.64	44.56	76.4	-0.462	nucl: 14	BN	2
MS06G22530.1	MsbHLH028	676	74475.9	5.27	45.97	68.11	-0.603	nucl: 14	MN&BN	4
MS08G08950.1	MsbHLH029	321	35115.1	4.68	42.09	73.52	-0.443	nucl: 14	BN	1
MS04G03770.1	MsbHLH030.1	365	40883.9	6.46	67.08	73.01	-0.745	nucl: 14	BN	1
MS03G23070.1	MsbHLH030.2	268	29078	8.6	46.29	89.22	-0.3	nucl: 9.5, nucl_plas: 6, chlo: 3, plas: 1.5	MN	2
MS06G03970.1	MsbHLH030.3	349	38908.8	6.15	63.27	77.48	-0.642	nucl: 14	BN	1
MS04G06550.1	MsbHLH031.1	292	31681.2	7.01	49.06	59.59	-0.703	nucl: 14	N	0
MS06G06850.1	MsbHLH031.2	287	31134.7	8.6	51.84	57.91	-0.749	nucl: 13, cyto: 1	MN	1
MS16G08650.1	MsbHLH033.1	541	58431.3	5.51	48.05	73.88	-0.502	nucl: 13, cysk: 1	BN	1
MS11G08340.1	MsbHLH033.2	650	70600.6	5.85	48.11	79.22	-0.407	nucl: 13, cyto: 1	BN	2
MS04G19340.1	MsbHLH035.1	242	27593.2	4.97	4.97	86.61	-0.531	nucl: 14	BN	1
MS06G20020.1	MsbHLH035.2	244	27834.7	5.25	64.16	88.69	-0.447	nucl: 13, pero: 1	BN	1
MS13G14790.1	MsbHLH036	249	28350.3	9.07	58.66	58.66	-0.624	nucl: 4.5, cyto_nucl: 4.5, cyto: 3.5, mito: 3, plas: 1.5, golg_plas: 1.5, chlo: 1	BN	4
MS01G06440.1	MsbHLH037	250	27904.6	8.99	55.07	62.48	-0.581	nucl: 14	MN&BN	2
MS14G07440.1	MsbHLH038.1	250	28657.4	8.81	54.84	87.76	-0.582	nucl: 7, extr: 2, vacu: 2, chlo: 1, pero: 1, cysk: 1	N	0
MS16G13920.1	MsbHLH038.2	253	28424.1	6.92	67.84	88.26	-0.551	nucl: 7.5, cyto_nucl: 4.5, chlo: 2, extr: 2, pero: 1, cysk: 1	BN	2
MS16G13910.1	MsbHLH039	262	30171.9	6.87	52.6	76.34	-0.74	nucl: 11, extr: 2, chlo: 1	BN	1
MS13G00410.1	MsbHLH040	306	34059.5	6.07	55.54	71.14	-0.781	nucl: 13, cyto: 1	MN&BN	2
MS07G18140.1	MsbHLH041.1	520	58245.9	8.36	65.21	86.65	-0.387	nucl: 7, cyto: 5, cysk: 1, golg: 1	N	0
MS01G16940.1	MsbHLH041.2	591	66629.6	8.64	69.38	79.56	-0.431	nucl: 9, plas: 1.5, golg_plas: 1.5, cyto: 1, mito: 1, cysk: 1	N	0
MS08G20380.1	MsbHLH042.1	705	78179.5	5.19	65.63	75.39	-0.587	nucl: 14	BN	1
MS05G21870.1	MsbHLH042.2	709	78872.2	5.23	67.21	74.8	-0.594	nucl: 14	BN	1
MS06G03300.1	MsbHLH044	242	27311.4	5.8	38.21	67.73	-0.689	nucl: 11, chlo: 1, plas: 1, cysk: 1	MN&BN	3
MS04G14540.1	MsbHLH045.1	328	36127.6	10.37	65.96	82.65	-0.456	nucl: 6.5, cyto_nucl: 5, cyto: 2.5, chlo: 2, mito: 1, plas: 1, pero: 1	BN	4
MS06G14840.1	MsbHLH045.2	205	23022.7	9.35	67.01	102.15	-0.227	nucl: 4.5, cyto_nucl: 4.5, cyto: 3.5, chlo: 3, plas: 1.5, golg_plas: 1.5, mito: 1	BN	1
MS11G02860.1	MsbHLH046	572	63082.3	8.95	57.41	58.55	-0.829	nucl: 14	N	0
MS11G04180.1	MsbHLH047.1	246	27134.5	7.06	51.57	68.25	-0.753	nucl: 12, chlo: 2	BN	1
MS16G04440.1	MsbHLH047.2	246	27160.6	6.46	61.13	69.47	-0.745	nucl: 13, cysk: 1	N	0
MS04G04390.1	MsbHLH049.1	546	58350	5.14	54.03	57.89	-0.64	nucl: 14	MN&BN	4
MS06G04400.1	MsbHLH049.2	833	90283.7	6.32	44.28	70.23	-0.433	nucl: 14	MN&BN	5
MS04G03130.1	MsbHLH050	220	24810.8	5.27	41.98	74.91	-0.615	nucl: 7, cyto: 3, extr: 2, plas: 1, cysk: 1	MN&BN	2
MS13G11970.1	MsbHLH051.1	276	29974.2	9.22	51.91	74.96	-0.313	nucl: 14	MN&BN	5
MS02G24050.1	MsbHLH051.2	266	28854.8	9.08	45.15	85.11	-0.335	chlo: 7, nucl: 5, cyto: 1, cysk: 1	MN	2
MS09G16730.1	MsbHLH051.3	272	29499.6	8.83	43.74	78.2	-0.283	nucl: 13, pero: 1	MN&BN	5
MS02G21250.1	MsbHLH052	313	35510.4	4.94	52.98	83.83	-0.421	nucl: 7, cyto: 4, cysk: 2, extr: 1	N	0
MS03G20410.1	MsbHLH053	308	34931.6	4.85	60.27	81.4	-0.441	nucl: 8.5, cyto_nucl: 6.5, cyto: 3.5, cysk: 2	MN	1
MS13G07730.1	MsbHLH057.1	429	48179	5.67	63.6	70.26	-0.629	nucl: 12, chlo: 1, cyto: 1	MN	3
MS09G12460.1	MsbHLH057.2	434	48761.7	5.96	60.74	67.65	-0.667	nucl: 14	MN	3
MS17G01960.1	MsbHLH059.1	330	34733.9	5.72	53.91	70.7	-0.427	nucl: 13, plas: 1	N	0
MS02G17010.1	MsbHLH059.2	300	31784.9	5.9	47.12	79.37	-0.315	nucl: 8, cyto: 3, chlo: 2, mito: 1	N	0
MS03G16420.1	MsbHLH059.3	393	42306.4	9.63	55.72	78.98	-0.364	chlo: 10, nucl: 3, plas: 1	N	0
MS14G05300.1	MsbHLH060.1	355	39154	5.55	57.96	71.52	-0.6	nucl: 13, plas: 1	MN&BN	2
MS16G15700.1	MsbHLH060.2	357	39484.4	5.53	56.78	71.65	-0.609	nucl: 12, cyto: 1, plas: 1	MN&BN	2
MS13G03920.1	MsbHLH061.1	377	42060.3	4.91	63.81	74.22	-0.476	nucl: 5, chlo: 4, cysk: 2, cyto: 1, mito: 1, plas: 1	BN	2
MS01G25510.1	MsbHLH061.2	355	39534.6	4.88	60.57	73.32	-0.448	nucl: 12, extr: 1, cysk: 1	BN	2
MS17G17500.1	MsbHLH062	530	57192.5	6.24	45.69	64.3	-0.618	nucl: 14	BN	2
MS04G10200.1	MsbHLH063.1	145	16335.7	9.19	50.38	82.14	-0.689	chlo: 6, nucl: 5, mito: 2, plas: 1	N	0
MS02G05710.1	MsbHLH063.2	425	46953.6	5.76	54.26	63.86	-0.61	nucl: 10, chlo: 3, cysk: 1	N	0
MS03G05750.1	MsbHLH063.3	431	47305.1	5.87	52.54	64.57	-0.563	nucl: 11, chlo: 2, extr: 1	MN&BN	3
MS12G10350.1	MsbHLH065	542	59182.1	6.53	53.91	59.93	-0.681	nucl: 14	BN	1
MS07G22890.1	MsbHLH066	471	48790.8	6.3	48.34	64.56	-0.448	nucl: 13, plas: 1	N	0
MS07G19910.1	MsbHLH068.1	390	42322.2	6.45	66.22	62.54	-0.618	nucl: 8, chlo: 5, extr: 1	BN	2
MS12G15140.1	MsbHLH068.2	325	35728.8	6.79	69.46	70.22	-0.686	nucl: 13, extr: 1	BN	2
MS01G15410.1	MsbHLH068.3	391	42240	6.86	61.43	62.4	-0.606	nucl: 7.5, chlo: 6, cyto_nucl: 4.5	BN	1
MS01G12340.1	MsbHLH069	472	48919.8	6.07	53.17	60.51	-0.497	nucl: 14	N	0
MS07G11650.1	MsbHLH073.1	373	41239	5.25	69.37	73.24	73.24	nucl: 13, cyto: 1	MN&BN	3
MS01G23460.1	MsbHLH073.2	361	39907.6	5.53	70.14	73.8	-0.565	nucl: 13, cyto: 1	MN&BN	3
MS15G13980.1	MsbHLH074.1	434	46792.9	5.79	59.31	57.07	-0.727	nucl: 14	MN	2
MS01G05090.1	MsbHLH074.2	431	46664.8	5.74	60.3	57.49	-0.694	nucl: 14	MN	2
MS16G01890.1	MsbHLH075.1	264	29423.8	5.27	51.57	61.7	-0.566	nucl: 13.5, cyto_nucl: 7.5	N	0
MS11G01950.1	MsbHLH075.2	263	29439.9	5.28	50.94	65.25	-0.61	nucl: 14	N	0
MS02G13800.1	MsbHLH077	571	62390.4	8.37	54.85	59.49	-0.796	nucl: 14	N	0
MS11G04820.1	MsbHLH079.1	175	19328.8	5.98	56.93	72	-0.625	nucl: 14	N	0
MS16G05110.1	MsbHLH079.2	284	30478.8	5.53	65.36	70.74	-0.665	nucl: 12, cyto: 1, cysk: 1	BN	1
MS15G02520.1	MsbHLH080.1	230	24803.5	6.32	54.66	64.09	-0.67	nucl: 14	BN	1
MS16G15770.1	MsbHLH080.2	316	34763.7	8.83	46.54	63.58	-0.691	nucl: 11, chlo: 1, mito: 1, plas: 1	N	0
MS10G02270.1	MsbHLH083	309	34402.3	6.79	60.52	65.37	-0.716	nucl: 13, chlo: 1	MN&BN	4
MS03G08630.1	MsbHLH084.1	328	36467.6	5.58	50.86	71.1	-0.583	nucl: 12, cyto: 2	MN&BN	2
MS15G13390.1	MsbHLH084.2	360	40239.4	5.18	56.65	60.36	-0.782	nucl: 14	MN&BN	2
MS01G05590.1	MsbHLH084.3	359	40357.7	5.23	52.42	63.76	-0.72	nucl: 13, cyto: 1	MN&BN	4
MS02G09010.1	MsbHLH085	349	38117.9	4.76	64.87	60.66	-0.721	nucl: 13.5, cyto_nucl: 7.5	N	0
MS12G20770.1	MsbHLH086	283	31493.8	6.14	47.55	63.11	-0.749	nucl: 11, chlo: 1, cyto: 1, pero: 1	MN&BN	3
MS12G14340.1	MsbHLH087.1	448	49281.9	7.02	50.99	72.48	-0.607	nucl: 14	MN	1
MS10G07760.1	MsbHLH087.2	449	49929.6	6.31	60.3	69.31	-0.673	nucl: 13, cyto: 1	MN	1
MS07G11740.1	MsbHLH088.1	274	30550.9	9.41	49.7	68.32	-0.559	nucl: 14	MN	1
MS15G12520.1	MsbHLH088.2	245	27724.3	9.18	58.62	62.12	-0.679	nucl: 14	MN&BN	2
MS01G23350.1	MsbHLH088.3	270	30050.4	9.63	52.11	70.04	-0.538	nucl: 13, chlo: 1	MN	1
MS06G07760.1	MsbHLH090	465	51427.6	8.18	55	80.88	-0.449	nucl: 10, cyto: 3, chlo: 1	N	0
MS06G16750.1	MsbHLH092.1	235	27451.7	9.38	52.24	83.83	-0.692	cyto: 5.5, nucl: 4.5, nucl_plas: 3.5, cyto_E.R.: 3.5, cysk: 2, plas: 1.5	BN	1
MS15G12580.1	MsbHLH092.2	638	70496.5	6.72	53.73	73.53	-0.506	nucl: 12, extr: 2	MN&BN	3
MS15G03470.1	MsbHLH093.1	361	40820.5	4.6	60.25	75.35	-0.54	nucl: 13, pero: 1	BN	1
MS01G32730.1	MsbHLH093.2	332	37480	4.69	57.06	71.66	-0.537	nucl: 13, pero: 1	BN	1
MS11G17240.1	MsbHLH094	320	35709.7	9.06	58.67	83.59	-0.477	nucl: 11, chlo: 2, cyto: 1	MN&BN	6
MS01G06340.1	MsbHLH095.1	233	25929.4	5.91	39.3	72.49	-0.375	nucl: 14	MN	1
MS02G07780.1	MsbHLH095.2	328	35452.8	6.56	49.26	70.52	-0.47	nucl: 14	MN	2
MS13G03080.1	MsbHLH096.1	325	36333.7	6.18	60.3	74.43	-0.469	nucl: 13, chlo: 1	MN	5
MS17G03120.1	MsbHLH096.2	320	36074.6	4.93	59.02	85.59	-0.397	nucl: 7, cyto: 5, cysk: 2	MN&BN	3
MS15G05000.1	MsbHLH096.3	315	35432.9	6.01	65.87	71.24	-0.56	nucl: 13, cysk: 1	MN	1
MS14G17890.1	MsbHLH096.4	323	36491.2	5.18	56.19	84.49	-0.436	nucl: 6, cyto: 6, cysk: 2	MN&BN	4
MS01G31400.1	MsbHLH096.5	310	34806	7.57	65.59	66.71	-0.598	nucl: 14	MN	2
MS17G18660.1	MsbHLH097	446	49832.8	5.04	59.46	73.07	-0.606	nucl: 9, cyto: 3, plas: 1, cysk: 1	MN	3
MS13G16580.1	MsbHLH098.1	399	43057.3	5.17	61.16	78.25	-0.377	nucl: 11.5, cyto_nucl: 7, cyto: 1.5, chlo: 1	MN	1
MS09G21160.1	MsbHLH098.2	384	41342.4	5.42	65.01	78.23	-0.353	nucl: 11.5, cyto_nucl: 7, cyto: 1.5, chlo: 1	MN	1
MS12G05210.1	MsbHLH102.1	321	35124.7	5.77	54.21	69.22	-0.693	nucl: 14	N	0
MS04G04480.1	MsbHLH102.2	334	36708.3	5.59	55.52	65.12	-0.886	nucl: 11.5, cyto_nucl: 7, cyto: 1.5, chlo: 1	N	0
MS10G17070.1	MsbHLH102.3	312	34227.8	6.15	55.62	70.93	-0.736	nucl: 14	MN&BN	2
MS06G04570.1	MsbHLH102.4	334	36695.4	5.68	58.19	68.35	-0.823	nucl: 11.5, cyto_nucl: 7, cyto: 1.5, chlo: 1	N	0
MS04G16890.1	MsbHLH104.1	224	25020.2	5.54	55.42	70.62	-0.701	nucl: 14	MN&BN	4
MS06G17350.1	MsbHLH104.2	222	25010.3	5.91	54.62	65.99	-0.773	nucl: 11, mito: 1, plas: 1, cysk: 1	MN&BN	4
MS02G26540.1	MsbHLH105.1	238	26049.5	6.34	57.49	64.37	-0.624	nucl: 14	MN&BN	2
MS05G16980.1	MsbHLH105.2	229	25094.6	8.45	8.45	75.02	-0.597	nucl: 13, pero: 1	MN&BN	2
MS08G15910.1	MsbHLH105.3	229	25089.6	7.71	42.71	77.51	-0.58	nucl: 13, pero: 1	MN&BN	2
MS14G07700.1	MsbHLH106	240	27096.6	7.09	53.57	94.29	-0.535	nucl: 11, cyto: 1, extr: 1, cysk: 1	MN&BN	3
MS04G01000.1	MsbHLH111	538	59998	6.37	41.48	61.43	-0.817	nucl: 14	BN	1
MS17G15460.1	MsbHLH113	166	18282.8	8.91	48.64	79.28	-0.35	nucl: 12.5, cyto_nucl: 7.5, cyto: 1.5	MN&BN	2
MS15G17860.1	MsbHLH114.1	452	49116.8	6.89	55.19	66.7	-0.52	nucl: 14	BN	3
MS01G01690.1	MsbHLH114.2	455	49293.1	7.38	51.15	69.47	-0.487	nucl: 13, cyto: 1	BN	3
MS12G00310.1	MsbHLH116.1	513	55990.6	5.08	61.43	69.43	-0.518	nucl: 12, cyto: 2	N	0
MS10G22090.1	MsbHLH116.2	526	57336.1	5.09	53.55	69.94	-0.518	nucl: 11, cyto: 3	MN	1
MS12G07180.1	MsbHLH117	448	49573.9	9.2	71.46	64.53	-0.531	chlo: 8, nucl: 3, mito: 2, cysk: 1	MN&BN	2
MS09G19270.1	MsbHLH120.1	261	29553.4	6.37	54.52	77.62	-0.685	nucl: 7, cyto: 4, chlo: 1, extr: 1, vacu: 1	N	0
MS11G13390.1	MsbHLH120.2	260	29693.6	8.43	74.69	80.96	-0.641	nucl: 10.5, cyto_nucl: 7, cyto: 2.5, extr: 1	MN&BN	5
MS07G14810.1	MsbHLH121	324	35922.9	6.66	65.31	56.6	-0.942	nucl: 13, pero: 1	N	0
MS07G00540.1	MsbHLH122.1	424	47213.7	6.16	55.67	55.67	-0.979	nucl: 13, plas: 1	N	0
MS09G00550.1	MsbHLH122.2	465	52058.6	6.37	56.9	58.73	-0.795	nucl: 12, cyto: 1, plas: 1	N	0
MS14G05240.1	MsbHLH122.3	356	39185.5	8.61	52.73	61.63	-0.687	nucl: 8, chlo: 3, extr: 2, plas: 1	N	0
MS02G26310.1	MsbHLH123.1	480	51866.1	5.21	62.12	59.15	-0.546	nucl: 14	MN&BN	2
MS05G17220.1	MsbHLH123.2	455	49949.1	5.96	57.73	53.38	-0.696	nucl: 14	BN	2
MS03G25230.1	MsbHLH123.3	481	52091.4	5.44	61.05	57.61	-0.583	nucl: 14	MN&BN	2
MS08G16270.1	MsbHLH123.4	454	49864.1	5.9	55.71	51.78	-0.701	nucl: 14	BN	2
MS17G16800.1	MsbHLH128	360	38376.3	8.43	53.57	58.03	-0.634	nucl: 9, chlo: 2, mito: 1, plas: 1, cysk: 1	MN&BN	2
MS05G01610.1	MsbHLH130	435	47743.9	6.81	66.05	62.37	-0.744	nucl: 13, cyto: 1	N	0
MS01G26090.1	MsbHLH131.1	244	27262	9.79	47.45	97.01	-0.225	plas: 4, nucl: 3, chlo: 2, pero: 2, cyto: 1, mito: 1, extr: 1	BN	1
MS01G32040.1	MsbHLH131.2	234	25898.8	9.93	49.95	69.7	-0.749	nucl: 14	N	0
MS11G08250.1	MsbHLH137.1	364	40290.9	6.26	47.75	64.56	-0.662	nucl: 12.5, cyto_nucl: 7.5, cyto: 1.5	MN&BN	4
MS16G08570.1	MsbHLH137.2	358	39972.8	8.6	44.93	61.84	-0.712	nucl: 14	BN	1
MS03G08640.1	MsbHLH139	366	39856.8	4.95	51.78	66.91	-0.61	nucl: 13, cyto: 1	N	0
MS17G07110.1	MsbHLH140.1	197	22132.6	6.19	55.69	69.8	-0.645	nucl: 12, chlo: 1, vacu: 1	N	0
MS14G14090.1	MsbHLH140.2	191	21351.9	7.89	58.83	64.87	-0.6	nucl: 13, chlo: 1	N	0
MS15G04690.1	MsbHLH145.1	359	39821.2	4.89	45.02	63.87	-0.708	nucl: 13, cysk: 1	BN	1
MS01G31730.1	MsbHLH145.2	359	39676.9	4.84	50.52	64.68	-0.713	nucl: 13, vacu: 1	MN&BN	3
MS13G10070.1	MsbHLH154.1	258	29025.6	8.33	59.38	74.5	-0.68	nucl: 10, cysk: 2, cyto: 1, extr: 1	N	0
MS09G14710.1	MsbHLH154.2	283	31978.2	8.68	59.56	81.7	-0.555	pero: 11, nucl: 2, cyto: 1	BN	1
MS02G16540.1	MsbHLH155.1	650	71685.4	5.63	44.28	75.68	-0.459	nucl: 5, chlo: 3, cyto: 2, plas: 2, vacu: 1, E.R.: 1	BN	1
MS03G15890.1	MsbHLH155.2	741	81899.5	5.76	45.95	81.01	-0.352	nucl: 9, chlo: 3, cysk: 2	BN	1
MS11G04220.1	MsbHLH161	92	10353.7	6.06	80.4	105.98	-0.463	mito: 9.5, chlo_mito: 6, nucl: 2.5, cyto_nucl: 2, chlo: 1.5	N	0
MS03G24020.1	MsbHLH162.1	187	20787.6	9.12	39.34	80.86	-0.491	nucl: 11.5, cyto_nucl: 7, cyto: 1.5, golg_plas: 1	N	0
MS11G05430.1	MsbHLH162.2	227	26068.5	9.32	44.86	68.28	-0.939	nucl: 8, cyto_nucl: 6, chlo: 2, cyto: 2, plas: 1.5, golg_plas: 1.5	N	0
MS11G05510.1	MsbHLH162.3	186	20943.9	9.66	38.89	84.84	-0.454	nucl: 4.5, cyto_nucl: 4.5, chlo: 4, cyto: 3.5, plas: 2	N	0
MS11G05460.1	MsbHLH162.4	195	21999.1	9.57	41.39	79.9	-0.509	nucl: 6, chlo: 5, cyto: 2, plas: 1	N	0
MS10G03570.1	MsbHLH162.5	235	26756.1	6.4	49.01	83.32	-0.574	nucl: 4, chlo: 3, cyto: 2, mito: 2, vacu: 2, pero: 1	MN&BN	3
MS16G05980.1	MsbHLH162.6	187	20986.2	9.44	39.4	80.21	-0.472	nucl: 8.5, cyto_nucl: 6.5, cyto: 3.5, mito: 1, plas: 1	N	0
Notes: NLS represents nuclear localization signal; MN represents monomolecular molecule nuclear localization signal; BN represents bimolecular molecule nuclear localization signal. Subcellular localization : nucl represents nucleus, cyto represents cytoplasm, plas represents plasma membrane, chlo represents chloroplast, mito represents mitochondria, golg represents golgi apparatus, cysk represent…
