# Supplementary material for: Genome-Wide Identification of bHLH Transcription Factor Family in Malus sieversii and Functional Exploration of MsbHLH155.1 Gene under Valsa Canker Infection
Source: Plants (Basel). 2023 Jan 31;12(3):620. doi: 10.3390/plants12030620 (PMC9919239; doi:10.3390/plants12030620)
Supplement: Supplementary file 1 [file plants-12-00620-s001.zip › Table S2.xlsx]

## Sheet: All cis-element
MS01G01690.1	STRE	AGGGG	32	5	+	Arabidopsis thaliana
MS01G01690.1	STRE	AGGGG	1030	5	-	Arabidopsis thaliana
MS01G01690.1	MYC	CATGTG	91	6	-	Arabidopsis thaliana
MS01G01690.1	MYC	CATGTG	1023	6	-	Arabidopsis thaliana
MS01G01690.1	MYC	CATGTG	1035	6	+	Arabidopsis thaliana
MS01G01690.1	MYC	CATGTG	1114	6	+	Arabidopsis thaliana
MS01G01690.1	MYC	CAATTG	1167	6	-	Arabidopsis thaliana
MS01G01690.1	MYC	CATGTG	1230	6	+	Arabidopsis thaliana
MS01G01690.1	MYC	CAATTG	1353	6	-	Arabidopsis thaliana
MS01G01690.1	MYC	CATTTG	1638	6	-	Arabidopsis thaliana
MS01G01690.1	MYC	CATGTG	1700	6	+	Arabidopsis thaliana
MS01G01690.1	DRE core	GCCGAC	1627	6	+	Arabidopsis thaliana
MS01G01690.1	ARE	AAACCA	1163	6	+	Zea mays	cis-acting regulatory element essential for the anaerobic induction
MS01G01690.1	O2-site	GATGATGTGG	1080	9	+	Zea mays	cis-acting regulatory element involved in zein metabolism regulation
MS01G01690.1	ABRE	ACGTG	99	5	+	Arabidopsis thaliana	cis-acting element involved in the abscisic acid responsiveness
MS01G01690.1	ABRE	ACGTG	384	5	-	Arabidopsis thaliana	cis-acting element involved in the abscisic acid responsiveness
MS01G01690.1	ABRE	CACGTG	1060	6	-	Arabidopsis thaliana	cis-acting element involved in the abscisic acid responsiveness
MS01G01690.1	ABRE	ACGTG	1061	5	+	Arabidopsis thaliana	cis-acting element involved in the abscisic acid responsiveness
MS01G01690.1	ABRE	CACGTG	1092	6	-	Arabidopsis thaliana	cis-acting element involved in the abscisic acid responsiveness
MS01G01690.1	ABRE	ACGTG	1093	5	+	Arabidopsis thaliana	cis-acting element involved in the abscisic acid responsiveness
MS01G01690.1	WUN-motif	AAATTACTA	271	9	+	Nicotiana glutinosa
MS01G05090.1	ERE	ATTTTAAA	1181	8	-	Nicotiana glutinos
MS01G05090.1	O2-site	GATGACATGG	1192	9	-	Zea mays	cis-acting regulatory element involved in zein metabolism regulation
MS01G05090.1	MBS	CAACTG	1154	6	-	Arabidopsis thaliana	MYB binding site involved in drought-inducibility
MS01G05090.1	MBS	CAACTG	1361	6	-	Arabidopsis thaliana	MYB binding site involved in drought-inducibility
MS01G05090.1	W box	TTGACC	1392	6	+	Arabidopsis thaliana
MS01G05090.1	WUN-motif	AAATTACT	911	8	-	Nicotiana glutinosa
MS01G05090.1	MYC	CAATTG	227	6	+	Arabidopsis thaliana
MS01G05090.1	MYC	CATTTG	901	6	-	Arabidopsis thaliana
MS01G05090.1	STRE	AGGGG	99	5	-	Arabidopsis thaliana
MS01G05090.1	STRE	AGGGG	168	5	-	Arabidopsis thaliana
MS01G05090.1	STRE	AGGGG	239	5	-	Arabidopsis thaliana
MS01G05090.1	STRE	AGGGG	338	5	-	Arabidopsis thaliana
MS01G05090.1	STRE	AGGGG	418	5	-	Arabidopsis thaliana
MS01G05090.1	STRE	AGGGG	489	5	-	Arabidopsis thaliana
MS01G05090.1	STRE	AGGGG	829	5	+	Arabidopsis thaliana
MS01G05090.1	STRE	AGGGG	1545	5	+	Arabidopsis thaliana
MS01G05090.1	Myb-binding site	CAACAG	871	6	+	Nicotiana tabacum
MS01G05090.1	Myb-binding site	CAACAG	1881	6	-	Nicotiana tabacum
MS01G05590.1	STRE	AGGGG	1397	5	-	Arabidopsis thaliana
MS01G05590.1	STRE	AGGGG	1796	5	+	Arabidopsis thaliana
MS01G05590.1	STRE	AGGGG	1810	5	-	Arabidopsis thaliana
MS01G05590.1	STRE	AGGGG	1965	5	+	Arabidopsis thaliana
MS01G05590.1	MYC	CATTTG	801	6	-	Arabidopsis thaliana
MS01G05590.1	MYC	CATTTG	1865	6	+	Arabidopsis thaliana
MS01G05590.1	GARE-motif	TCTGTTG	1787	7	+	Brassica oleracea	gibberellin-responsive element
MS01G05590.1	DRE core	GCCGAC	1802	6	+	Arabidopsis thaliana
MS01G05590.1	Myb-binding site	CAACAG	1788	6	-	Nicotiana tabacum
MS01G05590.1	ARE	AAACCA	1102	6	-	Zea mays	cis-acting regulatory element essential for the anaerobic induction
MS01G05590.1	ARE	AAACCA	1346	6	+	Zea mays	cis-acting regulatory element essential for the anaerobic induction
MS01G05590.1	ARE	AAACCA	1590	6	-	Zea mays	cis-acting regulatory element essential for the anaerobic induction
MS01G05590.1	TC-rich repeats	ATTCTCTAAC	316	9	-	Nicotiana tabacum	cis-acting element involved in defense and stress responsiveness
MS01G05590.1	TC-rich repeats	GTTTTCTTAC	1428	9	-	Nicotiana tabacum	cis-acting element involved in defense and stress responsiveness
MS01G05590.1	TGACG-motif	TGACG	918	5	+	Hordeum vulgare	cis-acting regulatory element involved in the MeJA-responsiveness
MS01G05590.1	TGACG-motif	TGACG	1335	5	+	Hordeum vulgare	cis-acting regulatory element involved in the MeJA-responsiveness
MS01G05590.1	TGACG-motif	TGACG	1555	5	+	Hordeum vulgare	cis-acting regulatory element involved in the MeJA-responsiveness
MS01G05590.1	ABRE	ACGTG	1141	5	-	Arabidopsis thaliana	cis-acting element involved in the abscisic acid responsiveness
MS01G05590.1	Myc	TCTCTTA	317	7	-	Arabidopsis thaliana
MS01G05590.1	LTR	CCGAAA	1991	6	+	Hordeum vulgare	cis-acting element involved in low-temperature responsiveness
MS01G05590.1	AuxRR-core	GGTCCAT	44	7	-	Nicotiana tabacum	cis-acting regulatory element involved in auxin responsiveness
MS01G05590.1	WRE3	CCACCT	1266	6	-	Pisum sativum
MS01G05590.1	CGTCA-motif	CGTCA	918	5	-	Hordeum vulgare	cis-acting regulatory element involved in the MeJA-responsiveness
MS01G05590.1	CGTCA-motif	CGTCA	1335	5	-	Hordeum vulgare	cis-acting regulatory element involved in the MeJA-responsiveness
MS01G05590.1	CGTCA-motif	CGTCA	1555	5	-	Hordeum vulgare	cis-acting regulatory element involved in the MeJA-responsiveness
MS01G06330.1	CGTCA-motif	CGTCA	1060	5	-	Hordeum vulgare	cis-acting regulatory element involved in the MeJA-responsiveness
MS01G06330.1	CGTCA-motif	CGTCA	1854	5	-	Hordeum vulgare	cis-acting regulatory element involved in the MeJA-responsiveness
MS01G06330.1	CGTCA-motif	CGTCA	1867	5	-	Hordeum vulgare	cis-acting regulatory element involved in the MeJA-responsiveness
MS01G06330.1	TGA-element	AACGAC	1528	6	-	Brassica oleracea	auxin-responsive element
MS01G06330.1	TCA-element	CCATCTTTTT	142	9	+	Nicotiana tabacum	cis-acting element involved in salicylic acid responsiveness
MS01G06330.1	GC-motif	CCCCCG	1779	6	-	Zea mays	enhancer-like element involved in anoxic specific inducibility
MS01G06330.1	WRE3	CCACCT	1286	6	-	Pisum sativum
MS01G06330.1	TGA-box	TGACGTAA	1854	8	+	Glycine max	part of an auxin-responsive element
MS01G06330.1	ERE	ATTTTAAA	1695	8	+	Nicotiana glutinos
MS01G06330.1	ERE	ATTTTAAA	1697	8	-	Nicotiana glutinos
MS01G06330.1	STRE	AGGGG	1029	5	-	Arabidopsis thaliana
MS01G06330.1	STRE	AGGGG	1192	5	-	Arabidopsis thaliana
MS01G06330.1	STRE	AGGGG	1774	5	+	Arabidopsis thaliana
MS01G06330.1	MYC	CATTTG	252	6	-	Arabidopsis thaliana
MS01G06330.1	MYC	CATTTG	1517	6	-	Arabidopsis thaliana
MS01G06330.1	Myc	TCTCTTA	927	7	+	Arabidopsis thaliana
MS01G06330.1	WUN-motif	AAATTTCTT	1447	9	-	Nicotiana glutinosa
MS01G06330.1	ARE	AAACCA	341	6	+	Zea mays	cis-acting regulatory element essential for the anaerobic induction
MS01G06330.1	ARE	AAACCA	1507	6	-	Zea mays	cis-acting regulatory element essential for the anaerobic induction
MS01G06330.1	W box	TTGACC	571	6	-	Arabidopsis thaliana
MS01G06330.1	W box	TTGACC	1583	6	+	Arabidopsis thaliana
MS01G06330.1	TC-rich repeats	GTTTTCTTAC	335	9	-	Nicotiana tabacum	cis-acting element involved in defense and stress responsiveness
MS01G06330.1	TGACG-motif	TGACG	1060	5	+	Hordeum vulgare	cis-acting regulatory element involved in the MeJA-responsiveness
MS01G06330.1	TGACG-motif	TGACG	1854	5	+	Hordeum vulgare	cis-acting regulatory element involved in the MeJA-responsiveness
MS01G06330.1	TGACG-motif	TGACG	1867	5	+	Hordeum vulgare	cis-acting regulatory element involved in the MeJA-responsiveness
MS01G06340.1	STRE	AGGGG	450	5	+	Arabidopsis thaliana
MS01G06340.1	STRE	AGGGG	1807	5	-	Arabidopsis thaliana
MS01G06340.1	MYC	CAATTG	338	6	+	Arabidopsis thaliana
MS01G06340.1	MYC	CATTTG	1247	6	+	Arabidopsis thaliana
MS01G06340.1	GARE-motif	TCTGTTG	3	7	-	Brassica oleracea	gibberellin-responsive element
MS01G06340.1	Myb-binding site	CAACAG	3	6	+	Nicotiana tabacum
MS01G06340.1	ARE	AAACCA	1354	6	-	Zea mays	cis-acting regulatory element essential for the anaerobic induction
MS01G06340.1	TGACG-motif	TGACG	1262	5	-	Hordeum vulgare	cis-acting regulatory element involved in the MeJA-responsiveness
MS01G06340.1	Myc	TCTCTTA	1124	7	+	Arabidopsis thaliana
MS01G06340.1	LTR	CCGAAA	919	6	-	Hordeum vulgare	cis-acting element involved in low-temperature responsiveness
MS01G06340.1	WUN-motif	CAATTACAT	33	9	-	Nicotiana glutinosa
MS01G06340.1	WUN-motif	AAATTTCTT	522	9	-	Nicotiana glutinosa
MS01G06340.1	WRE3	CCACCT	326	6	+	Pisum sativum
MS01G06340.1	WRE3	CCACCT	1712	6	+	Pisum sativum
MS01G06340.1	CGTCA-motif	CGTCA	1262	5	+	Hordeum vulgare	cis-acting regulatory element involved in the MeJA-responsiveness
MS01G06340.1	TGA-element	AACGAC	1187	6	-	Brassica oleracea	auxin-responsive element
MS01G06440.1	LTR	CCGAAA	1046	6	+	Hordeum vulgare	cis-acting element involved in low-temperature responsiveness
MS01G06440.1	WUN-motif	TTATTACAT	396	9	+	Nicotiana glutinosa
MS01G06440.1	ARE	AAACCA	1079	6	+	Zea mays	cis-acting regulatory element essential for the anaerobic induction
MS01G06440.1	ARE	AAACCA	1611	6	+	Zea mays	cis-acting regulatory element essential for the anaerobic induction
MS01G06440.1	ARE	AAACCA	1695	6	-	Zea mays	cis-acting regulatory element essential for the anaerobic induction
MS01G06440.1	ARE	AAACCA	1848	6	-	Zea mays	cis-acting regulatory element essential for the anaerobic induction
MS01G06440.1	TGACG-motif	TGACG	621	5	+	Hordeum vulgare	cis-acting regulatory element involved in the MeJA-responsiveness
MS01G06440.1	W box	TTGACC	894	6	-	Arabidopsis thaliana
MS01G06440.1	W box	TTGACC	1138	6	+	Arabidopsis thaliana
MS01G06440.1	MBS	CAACTG	617	6	-	Arabidopsis thaliana	MYB binding site involved in drought-inducibility
MS01G06440.1	MBS	CAACTG	728	6	-	Arabidopsis thaliana	MYB binding site involved in drought-inducibility
MS01G06440.1	STRE	AGGGG	552	5	+	Arabidopsis thaliana
MS01G06440.1	STRE	AGGGG	1994	5	+	Arabidopsis thaliana
MS01G06440.1	MYC	CATTTG	634	6	-	Arabidopsis thaliana
MS01G06440.1	MYC	CATTTG	781	6	+	Arabidopsis thaliana
MS01G06440.1	MYC	CATTTG	870	6	+	Arabidopsis thaliana
MS01G06440.1	MYC	CATTTG	1615	6	-	Arabidopsis thaliana
MS01G06440.1	MYC	CAATTG	1664	6	-	Arabidopsis thaliana
MS01G06440.1	MYC	CATTTG	1691	6	+	Arabidopsis thaliana
MS01G06440.1	AAAC-motif	CAATCAAAACCT	420	11	+	Spinacia oleracea	light responsive element
MS01G06440.1	ERE	ATTTTAAA	76	8	+	Nicotiana glutinos
MS01G06440.1	ERE	ATTTTAAA	321	8	-	Nicotiana glutinos
MS01G06440.1	ERE	ATTTTAAA	1127	8	+	Nicotiana glutinos
MS01G06440.1	CGTCA-motif	CGTCA	621	5	-	Hordeum vulgare	cis-acting regulatory element involved in the MeJA-responsiveness
MS01G06440.1	TGA-element	AACGAC	1872	6	+	Brassica oleracea	auxin-responsive element
MS01G06440.1	WRE3	CCACCT	919	6	-	Pisum sativum
MS01G12340.1	WRE3	CCACCT	578	6	-	Pisum sativum
MS01G12340.1	CGTCA-motif	CGTCA	1911	5	-	Hordeum vulgare	cis-acting regulatory element involved in the MeJA-responsiveness
MS01G12340.1	TGA-element	AACGAC	1546	6	-	Brassica oleracea	auxin-responsive element
MS01G12340.1	ERE	ATTTTAAA	457	8	+	Nicotiana glutinos
MS01G12340.1	ERE	ATTTTAAA	708	8	+	Nicotiana glutinos
MS01G12340.1	ERE	ATTTTAAA	710	8	-	Nicotiana glutinos
MS01G12340.1	STRE	AGGGG	1987	5	-	Arabidopsis thaliana
MS01G12340.1	ARE	AAACCA	972	6	+	Zea mays	cis-acting regulatory element essential for the anaerobic induction
MS01G12340.1	ARE	AAACCA	1188	6	-	Zea mays	cis-acting regulatory element essential for the anaerobic induction
MS01G12340.1	ARE	AAACCA	1193	6	-	Zea mays	cis-acting regulatory element essential for the anaerobic induction
MS01G12340.1	ARE	AAACCA	1238	6	+	Zea mays	cis-acting regulatory element essential for the anaerobic induction
MS01G12340.1	ARE	AAACCA	1269	6	-	Zea mays	cis-acting regulatory element essential for the anaerobic induction
MS01G12340.1	ARE	AAACCA	1322	6	-	Zea mays	cis-acting regulatory element essential for the anaerobic induction
MS01G12340.1	ARE	AAACCA	1471	6	-	Zea mays	cis-acting regulatory element essential for the anaerobic induction
MS01G12340.1	O2-site	GATGA(C/T)(A/G)TG(A/G)	1307	8	-	Zea mays	cis-acting regulatory element involved in zein metabolism regulation
MS01G12340.1	TGACG-motif	TGACG	1911	5	+	Hordeum vulgare	cis-acting regulatory element involved in the MeJA-responsiveness
MS01G12340.1	MBS	CAACTG	236	6	+	Arabidopsis thaliana	MYB binding site involved in drought-inducibility
MS01G12340.1	Myc	TCTCTTA	989	7	-	Arabidopsis thaliana
MS01G12340.1	ABRE	ACGTG	190	5	-	Arabidopsis thaliana	cis-acting element involved in the abscisic acid responsiveness
MS01G12340.1	ABRE	CACGTG	526	6	+	Arabidopsis thaliana	cis-acting element involved in the abscisic acid responsiveness
MS01G12340.1	ABRE	ACGTG	527	5	+	Arabidopsis thaliana	cis-acting element involved in the abscisic acid responsiveness
MS01G12340.1	LTR	CCGAAA	983	6	+	Hordeum vulgare	cis-acting element involved in low-temperature responsiveness
MS01G15410.1	ABRE	ACGTG	765	5	+	Arabidopsis thaliana	cis-acting element involved in the abscisic acid responsiveness
MS01G15410.1	Myc	TCTCTTA	93	7	+	Arabidopsis thaliana
MS01G15410.1	Myc	TCTCTTA	217	7	+	Arabidopsis thaliana
MS01G15410.1	Myc	TCTCTTA	1313	7	-	Arabidopsis thaliana
MS01G15410.1	ARE	AAACCA	384	6	+	Zea mays	cis-acting regulatory element essential for the anaerobic induction
MS01G15410.1	ARE	AAACCA	924	6	+	Zea mays	cis-acting regulatory element essential for the anaerobic induction
MS01G15410.1	MBS	CAACTG	133	6	-	Arabidopsis thaliana	MYB binding site involved in drought-inducibility
MS01G15410.1	MBS	CAACTG	467	6	+	Arabidopsis thaliana	MYB binding site involved in drought-inducibility
MS01G15410.1	O2-site	GATGA(C/T)(A/G)TG(A/G)	739	8	-	Zea mays	cis-acting regulatory element involved in zein metabolism regulation
MS01G15410.1	STRE	AGGGG	712	5	+	Arabidopsis thaliana
MS01G15410.1	STRE	AGGGG	1411	5	+	Arabidopsis thaliana
MS01G15410.1	MYC	CATTTG	147	6	+	Arabidopsis thaliana
MS01G15410.1	MYC	CAATTG	957	6	+	Arabidopsis thaliana
MS01G15410.1	MYC	CATTTG	1356	6	+	Arabidopsis thaliana
MS01G15410.1	MYC	CATTTG	1505	6	+	Arabidopsis thaliana
MS01G15410.1	MYC	CATGTG	1739	6	-	Arabidopsis thaliana
MS01G15410.1	TCA-element	CCATCTTTTT	1600	9	+	Nicotiana tabacum	cis-acting element involved in salicylic acid responsiveness
MS01G16940.1	ABRE	ACGTG	161	5	+	Arabidopsis thaliana	cis-acting element involved in the abscisic acid responsiveness
MS01G16940.1	ABRE	ACGTG	1228	5	+	Arabidopsis thaliana	cis-acting element involved in the abscisic acid responsiveness
MS01G16940.1	Myc	TCTCTTA	201	7	-	Arabidopsis thaliana
MS01G16940.1	WUN-motif	AAATTTCTT	1758	9	-	Nicotiana glutinosa
MS01G16940.1	ARE	AAACCA	131	6	+	Zea mays	cis-acting regulatory element essential for the anaerobic induction
MS01G16940.1	ARE	AAACCA	1700	6	+	Zea mays	cis-acting regulatory element essential for the anaerobic induction
MS01G16940.1	MBS	CAACTG	1458	6	+	Arabidopsis thaliana	MYB binding site involved in drought-inducibility
MS01G16940.1	W box	TTGACC	645	6	-	Arabidopsis thaliana
MS01G16940.1	W box	TTGACC	655	6	-	Arabidopsis thaliana
MS01G16940.1	W box	TTGACC	729	6	-	Arabidopsis thaliana
MS01G16940.1	W box	TTGACC	1895	6	+	Arabidopsis thaliana
MS01G16940.1	TGACG-motif	TGACG	159	5	+	Hordeum vulgare	cis-acting regulatory element involved in the MeJA-responsiveness
MS01G16940.1	TGACG-motif	TGACG	698	5	+	Hordeum vulgare	cis-acting regulatory element involved in the MeJA-responsiveness
MS01G16940.1	TGACG-motif	TGACG	1592	5	-	Hordeum vulgare	cis-acting regulatory element involved in the MeJA-responsiveness
MS01G16940.1	TC-rich repeats	GTTTTCTTAC	784	9	+	Nicotiana tabacum	cis-acting element involved in defense and stress responsiveness
MS01G16940.1	O2-site	GTTGACGTGA	157	9	+	Zea mays	cis-acting regulatory element involved in zein metabolism regulation
MS01G16940.1	O2-site	GATGACATGG	757	9	+	Zea mays	cis-acting regulatory element involved in zein metabolism regulation
MS01G16940.1	O2-site	GTTGACGTGA	1224	9	+	Zea mays	cis-acting regulatory element involved in zein metabolism regulation
MS01G16940.1	STRE	AGGGG	461	5	+	Arabidopsis thaliana
MS01G16940.1	STRE	AGGGG	764	5	+	Arabidopsis thaliana
MS01G16940.1	STRE	AGGGG	1805	5	+	Arabidopsis thaliana
MS01G16940.1	STRE	AGGGG	1935	5	-	Arabidopsis thaliana
MS01G16940.1	MYC	CATTTG	44	6	-	Arabidopsis thaliana
MS01G16940.1	MYC	CATTTG	687	6	+	Arabidopsis thaliana
MS01G16940.1	MYC	CATTTG	694	6	+	Arabidopsis thaliana
MS01G16940.1	MYC	CATTTG	736	6	+	Arabidopsis thaliana
MS01G16940.1	MYC	CATGTG	819	6	+	Arabidopsis thaliana
MS01G16940.1	MYC	CATGTG	850	6	+	Arabidopsis thaliana
MS01G16940.1	MYC	CATTTG	893	6	+	Arabidopsis thaliana
MS01G16940.1	MYC	CATGTG	926	6	-	Arabidopsis thaliana
MS01G16940.1	MYC	CATGTG	928	6	+	Arabidopsis thaliana
MS01G16940.1	MYC	CATTTG	1321	6	-	Arabidopsis thaliana
MS01G16940.1	MYC	CATGTG	1683	6	-	Arabidopsis thaliana
MS01G16940.1	MYC	CATGTG	1843	6	-	Arabidopsis thaliana
MS01G16940.1	CAG-motif	GAAAGGCAGAC	1811	10	-	Arabidopsis thaliana	part of a light response element
MS01G16940.1	CGTCA-motif	CGTCA	159	5	-	Hordeum vulgare	cis-acting regulatory element involved in the MeJA-responsiveness
MS01G16940.1	CGTCA-motif	CGTCA	698	5	-	Hordeum vulgare	cis-acting regulatory element involved in the MeJA-responsiveness
MS01G16940.1	CGTCA-motif	CGTCA	1592	5	+	Hordeum vulgare	cis-acting regulatory element involved in the MeJA-responsiveness
MS01G16940.1	TCA-element	CCATCTTTTT	1174	9	+	Nicotiana tabacum	cis-acting element involved in salicylic acid responsiveness
MS01G16940.1	WRE3	CCACCT	1886	6	-	Pisum sativum
MS01G23350.1	ERE	ATTTTAAA	1086	8	-	Nicotiana glutinos
MS01G23350.1	CGTCA-motif	CGTCA	262	5	+	Hordeum vulgare	cis-acting regulatory element involved in the MeJA-responsiveness
MS01G23350.1	CGTCA-motif	CGTCA	443	5	+	Hordeum vulgare	cis-acting regulatory element involved in the MeJA-responsiveness
MS01G23350.1	CGTCA-motif	CGTCA	1501	5	-	Hordeum vulgare	cis-acting regulatory element involved in the MeJA-responsiveness
MS01G23350.1	TGA-element	AACGAC	1603	6	-	Brassica oleracea	auxin-responsive element
MS01G23350.1	TCA-element	CCATCTTTTT	507	9	+	Nicotiana tabacum	cis-acting element involved in salicylic acid responsiveness
MS01G23350.1	TCA-element	CCATCTTTTT	1147	9	-	Nicotiana tabacum	cis-acting element involved in salicylic acid responsiveness
MS01G23350.1	Myc	TCTCTTA	980	7	+	Arabidopsis thaliana
MS01G23350.1	ARE	AAACCA	149	6	-	Zea mays	cis-acting regulatory element essential for the anaerobic induction
MS01G23350.1	MBS	CAACTG	1473	6	+	Arabidopsis thaliana	MYB binding site involved in drought-inducibility
MS01G23350.1	W box	TTGACC	1406	6	+	Arabidopsis thaliana
MS01G23350.1	TGACG-motif	TGACG	262	5	-	Hordeum vulgare	cis-acting regulatory element involved in the MeJA-responsiveness
MS01G23350.1	TGACG-motif	TGACG	443	5	-	Hordeum vulgare	cis-acting regulatory element involved in the MeJA-responsiveness
MS01G23350.1	TGACG-motif	TGACG	1501	5	+	Hordeum vulgare	cis-acting regulatory element involved in the MeJA-responsiveness
MS01G23350.1	O2-site	GTTGACGTGA	563	9	-	Zea mays	cis-acting regulatory element involved in zein metabolism regulation
MS01G23350.1	STRE	AGGGG	310	5	+	Arabidopsis thaliana
MS01G23350.1	STRE	AGGGG	524	5	-	Arabidopsis thaliana
MS01G23350.1	STRE	AGGGG	652	5	+	Arabidopsis thaliana
MS01G23350.1	STRE	AGGGG	1891	5	-	Arabidopsis thaliana
MS01G23350.1	MYC	CATTTG	377	6	-	Arabidopsis thaliana
MS01G23350.1	MYC	CAATTG	865	6	+	Arabidopsis thaliana
MS01G23350.1	MYC	CATGTG	1034	6	+	Arabidopsis thaliana
MS01G23350.1	MYC	CAATTG	1071	6	-	Arabidopsis thaliana
MS01G23350.1	MYC	CATGTG	1188	6	+	Arabidopsis thaliana
MS01G23350.1	MYC	CATTTG	1411	6	+	Arabidopsis thaliana
MS01G23350.1	MYC	CATGTG	1497	6	-	Arabidopsis thaliana
MS01G23350.1	MYC	CATGTG	1528	6	+	Arabidopsis thaliana
MS01G23350.1	MYC	CATTTG	1744	6	-	Arabidopsis thaliana
MS01G23460.1	CGTCA-motif	CGTCA	375	5	-	Hordeum vulgare	cis-acting regulatory element involved in the MeJA-responsiveness
MS01G23460.1	CGTCA-motif	CGTCA	1557	5	+	Hordeum vulgare	cis-acting regulatory element involved in the MeJA-responsiveness
MS01G23460.1	ERE	ATTTTAAA	435	8	+	Nicotiana glutinos
MS01G23460.1	ERE	ATTTTAAA	450	8	+	Nicotiana glutinos
MS01G23460.1	ERE	ATTTTAAA	648	8	-	Nicotiana glutinos
MS01G23460.1	ERE	ATTTCATA	1440	8	+	Nicotiana glutinos
MS01G23460.1	ERE	ATTTTAAA	1672	8	+	Nicotiana glutinos
MS01G23460.1	GTGGC-motif	CATCGTGTGGC	416	10	+	Arabidopsis thaliana	part of a light responsive element
MS01G23460.1	STRE	AGGGG	3	5	-	Arabidopsis thaliana
MS01G23460.1	STRE	AGGGG	21	5	+	Arabidopsis thaliana
MS01G23460.1	STRE	AGGGG	1569	5	-	Arabidopsis thaliana
MS01G23460.1	MYC	CATTTG	893	6	+	Arabidopsis thaliana
MS01G23460.1	Myb-binding site	CAACAG	1499	6	+	Nicotiana tabacum
MS01G23460.1	Myb-binding site	CAACAG	1580	6	+	Nicotiana tabacum
MS01G23460.1	ARE	AAACCA	1378	6	-	Zea mays	cis-acting regulatory element essential for the anaerobic induction
MS01G23460.1	TC-rich repeats	GTTTTCTTAC	1759	9	+	Nicotiana tabacum	cis-acting element involved in defense and stress responsiveness
MS01G23460.1	TGACG-motif	TGACG	375	5	+	Hordeum vulgare	cis-acting regulatory element involved in the MeJA-responsiveness
MS01G23460.1	TGACG-motif	TGACG	1557	5	-	Hordeum vulgare	cis-acting regulatory element involved in the MeJA-responsiveness
MS01G23460.1	MBS	CAACTG	1388	6	+	Arabidopsis thaliana	MYB binding site involved in drought-inducibility
MS01G23460.1	O2-site	GTTGACGTGA	1257	9	+	Zea mays	cis-acting regulatory element involved in zein metabolism regulation
MS01G23460.1	ABRE	CACGTG	1574	6	-	Arabidopsis thaliana	cis-acting element involved in the abscisic acid responsiveness
MS01G23460.1	ABRE	ACGTG	1575	5	+	Arabidopsis thaliana	cis-acting element involved in the abscisic acid responsiveness
MS01G23460.1	LTR	CCGAAA	854	6	-	Hordeum vulgare	cis-acting element involved in low-temperature responsiveness
MS01G25380.1	TGA-element	AACGAC	598	6	+	Brassica oleracea	auxin-responsive element
MS01G25380.1	CGTCA-motif	CGTCA	1127	5	-	Hordeum vulgare	cis-acting regulatory element involved in the MeJA-responsiveness
MS01G25380.1	CGTCA-motif	CGTCA	1142	5	-	Hordeum vulgare	cis-acting regulatory element involved in the MeJA-responsiveness
MS01G25380.1	TATC-box	TATCCCA	249	7	+	Oryza sativa	cis-acting element involved in gibberellin-responsiveness
MS01G25380.1	TCA-element	TCAGAAGAGG	1303	9	-	Brassica oleracea	cis-acting element involved in salicylic acid responsiveness
MS01G25380.1	MYC	CATGTG	261	6	+	Arabidopsis thaliana
MS01G25380.1	MYC	CATGTG	461	6	-	Arabidopsis thaliana
MS01G25380.1	MYC	CATTTG	584	6	-	Arabidopsis thaliana
MS01G25380.1	MYC	CATGTG	1105	6	-	Arabidopsis thaliana
MS01G25380.1	STRE	AGGGG	1317	5	-	Arabidopsis thaliana
MS01G25380.1	STRE	AGGGG	1591	5	-	Arabidopsis thaliana
MS01G25380.1	WUN-motif	AAATTTCTT	1648	9	+	Nicotiana glutinosa
MS01G25380.1	WUN-motif	AAATTTCTT	1733	9	-	Nicotiana glutinosa
MS01G25380.1	LTR	CCGAAA	746	6	-	Hordeum vulgare	cis-acting element involved in low-temperature responsiveness
MS01G25380.1	LTR	CCGAAA	1889	6	+	Hordeum vulgare	cis-acting element involved in low-temperature responsiveness
MS01G25380.1	Myc	TCTCTTA	29	7	-	Arabidopsis thaliana
MS01G25380.1	ABRE	TACGGTC	328	7	+	Arabidopsis thaliana	cis-acting element involved in the abscisic acid responsiveness
MS01G25380.1	ABRE	ACGTG	517	5	-	Arabidopsis thaliana	cis-acting element involved in the abscisic acid responsiveness
MS01G25380.1	ABRE	ACGTG	1686	5	-	Arabidopsis thaliana	cis-acting element involved in the abscisic acid responsiveness
MS01G25380.1	ABRE	ACGTG	1773	5	+	Arabidopsis thaliana	cis-acting element involved in the abscisic acid responsiveness
MS01G25380.1	ABRE	CACGTG	1857	6	-	Arabidopsis thaliana	cis-acting element involved in the abscisic acid responsiveness
MS01G25380.1	ABRE	ACGTG	1858	5	+	Arabidopsis thaliana	cis-acting element involved in the abscisic acid responsiveness
MS01G25380.1	TGACG-motif	TGACG	1127	5	+	Hordeum vulgare	cis-acting regulatory element involved in the MeJA-responsiveness
MS01G25380.1	TGACG-motif	TGACG	1142	5	+	Hordeum vulgare	cis-acting regulatory element involved in the MeJA-responsiveness
MS01G25380.1	W box	TTGACC	202	6	-	Arabidopsis thaliana
MS01G25380.1	W box	TTGACC	331	6	-	Arabidopsis thaliana
MS01G25380.1	W box	TTGACC	1950	6	-	Arabidopsis thaliana
MS01G25380.1	W box	TTGACC	1976	6	+	Arabidopsis thaliana
MS01G25380.1	O2-site	GTTGACGTGA	516	9	-	Zea mays	cis-acting regulatory element involved in zein metabolism regulation
MS01G25380.1	O2-site	GATGACATGG	694	9	+	Zea mays	cis-acting regulatory element involved in zein metabolism regulation
MS01G25380.1	ARE	AAACCA	1225	6	+	Zea mays	cis-acting regulatory element essential for the anaerobic induction
MS01G25510.1	W box	TTGACC	239	6	-	Arabidopsis thaliana
MS01G25510.1	W box	TTGACC	1624	6	-	Arabidopsis thaliana
MS01G25510.1	WUN-motif	AAATTTCTT	775	9	+	Nicotiana glutinosa
MS01G25510.1	STRE	AGGGG	673	5	+	Arabidopsis thaliana
MS01G25510.1	STRE	AGGGG	1784	5	+	Arabidopsis thaliana
MS01G25510.1	MYC	CATTTG	68	6	-	Arabidopsis thaliana
MS01G25510.1	MYC	CATTTG	100	6	-	Arabidopsis thaliana
MS01G25510.1	MYC	CATTTG	400	6	-	Arabidopsis thaliana
MS01G25510.1	SARE	TTCGACCATCTT	368	11	-	Nicotiana tabacum	cis-acting element involved in salicylic acid responsiveness
MS01G25510.1	SARE	TTCGACCATCTT	434	11	-	Nicotiana tabacum	cis-acting element involved in salicylic acid responsiveness
MS01G25510.1	ERE	ATTTTAAA	688	8	+	Nicotiana glutinos
MS01G25510.1	ERE	ATTTTAAA	690	8	-	Nicotiana glutinos
MS01G25510.1	ERE	ATTTCATA	972	8	+	Nicotiana glutinos
MS01G25510.1	ERE	ATTTTAAA	1128	8	-	Nicotiana glutinos
MS01G25510.1	ERE	ATTTCATA	1673	8	+	Nicotiana glutinos
MS01G25510.1	ERE	ATTTTAAA	1712	8	-	Nicotiana glutinos
MS01G25510.1	TCA-element	CCATCTTTTT	1639	9	+	Nicotiana tabacum	cis-acting element involved in salicylic acid responsiveness
MS01G25510.1	TGA-element	AACGAC	1447	6	-	Brassica oleracea	auxin-responsive element
MS01G26090.1	LTR	CCGAAA	915	6	-	Hordeum vulgare	cis-acting element involved in low-temperature responsiveness
MS01G26090.1	ABRE	ACGTG	1877	5	-	Arabidopsis thaliana	cis-acting element involved in the abscisic acid responsiveness
MS01G26090.1	W box	TTGACC	455	6	-	Arabidopsis thaliana
MS01G26090.1	TGACG-motif	TGACG	119	5	+	Hordeum vulgare	cis-acting regulatory element involved in the MeJA-responsiveness
MS01G26090.1	TGACG-motif	TGACG	1151	5	-	Hordeum vulgare	cis-acting regulatory element involved in the MeJA-responsiveness
MS01G26090.1	TGACG-motif	TGACG	1715	5	-	Hordeum vulgare	cis-acting regulatory element involved in the MeJA-responsiveness
MS01G26090.1	ARE	AAACCA	24	6	-	Zea mays	cis-acting regulatory element essential for the anaerobic induction
MS01G26090.1	ARE	AAACCA	69	6	-	Zea mays	cis-acting regulatory element essential for the anaerobic induction
MS01G26090.1	ARE	AAACCA	1023	6	-	Zea mays	cis-acting regulatory element essential for the anaerobic induction
MS01G26090.1	ARE	AAACCA	1845	6	-	Zea mays	cis-acting regulatory element essential for the anaerobic induction
MS01G26090.1	ARE	AAACCA	1899	6	-	Zea mays	cis-acting regulatory element essential for the anaerobic induction
MS01G26090.1	MYC	CATTTG	290	6	-	Arabidopsis thaliana
MS01G26090.1	MYC	CATGTG	936	6	-	Arabidopsis thaliana
MS01G26090.1	MYC	CATGTG	1718	6	-	Arabidopsis thaliana
MS01G26090.1	ERE	ATTTTAAA	657	8	+	Nicotiana glutinos
MS01G26090.1	ERE	ATTTTAAA	1267	8	+	Nicotiana glutinos
MS01G26090.1	TGA-element	AACGAC	382	6	+	Brassica oleracea	auxin-responsive element
MS01G26090.1	CGTCA-motif	CGTCA	119	5	-	Hordeum vulgare	cis-acting regulatory element involved in the MeJA-responsiveness
MS01G26090.1	CGTCA-motif	CGTCA	1151	5	+	Hordeum vulgare	cis-acting regulatory element involved in the MeJA-responsiveness
MS01G26090.1	CGTCA-motif	CGTCA	1715	5	+	Hordeum vulgare	cis-acting regulatory element involved in the MeJA-responsiveness
MS01G26090.1	GC-motif	CCCCCG	777	6	+	Zea mays	enhancer-like element involved in anoxic specific inducibility
MS01G26090.1	TATC-box	TATCCCA	297	7	-	Oryza sativa	cis-acting element involved in gibberellin-responsiveness
MS01G26090.1	TCA-element	CCATCTTTTT	1129	9	+	Nicotiana tabacum	cis-acting element involved in salicylic acid responsiveness
MS01G31400.1	O2-site	GTTGACGTGA	239	9	-	Zea mays	cis-acting regulatory element involved in zein metabolism regulation
MS01G31400.1	O2-site	GATGACATGG	819	9	+	Zea mays	cis-acting regulatory element involved in zein metabolism regulation
MS01G31400.1	TGACG-motif	TGACG	419	5	+	Hordeum vulgare	cis-acting regulatory element involved in the MeJA-responsiveness
MS01G31400.1	TGACG-motif	TGACG	619	5	-	Hordeum vulgare	cis-acting regulatory element involved in the MeJA-responsiveness
MS01G31400.1	TGACG-motif	TGACG	1560	5	+	Hordeum vulgare	cis-acting regulatory element involved in the MeJA-responsiveness
MS01G31400.1	TGACG-motif	TGACG	1563	5	-	Hordeum vulgare	cis-acting regulatory element involved in the MeJA-responsiveness
MS01G31400.1	ARE	AAACCA	673	6	+	Zea mays	cis-acting regulatory element essential for the anaerobic induction
MS01G31400.1	WUN-motif	AAATTTCTT	1805	9	+	Nicotiana glutinosa
MS01G31400.1	LTR	CCGAAA	89	6	+	Hordeum vulgare	cis-acting element involved in low-temperature responsiveness
MS01G31400.1	ABRE	CACGTG	240	6	+	Arabidopsis thaliana	cis-acting element involved in the abscisic acid responsiveness
MS01G31400.1	ABRE	ACGTG	241	5	+	Arabidopsis thaliana	cis-acting element involved in the abscisic acid responsiveness
MS01G31400.1	ABRE	CACGTG	1659	6	-	Arabidopsis thaliana	cis-acting element involved in the abscisic acid responsiveness
MS01G31400.1	ABRE	ACGTG	1660	5	+	Arabidopsis thaliana	cis-acting element involved in the abscisic acid responsiveness
MS01G31400.1	MYC	CATGTG	477	6	-	Arabidopsis thaliana
MS01G31400.1	STRE	AGGGG	747	5	-	Arabidopsis thaliana
MS01G31400.1	STRE	AGGGG	1894	5	-	Arabidopsis thaliana
MS01G31400.1	Myb-binding site	CAACAG	517	6	-	Nicotiana tabacum
MS01G31400.1	Myb-binding site	CAACAG	879	6	-	Nicotiana tabacum
MS01G31400.1	ERE	ATTTTAAA	990	8	-	Nicotiana glutinos
MS01G31400.1	TATC-box	TATCCCA	826	7	-	Oryza sativa	cis-acting element involved in gibberellin-responsiveness
MS01G31400.1	CGTCA-motif	CGTCA	419	5	-	Hordeum vulgare	cis-acting regulatory element involved in the MeJA-responsiveness
MS01G31400.1	CGTCA-motif	CGTCA	619	5	+	Hordeum vulgare	cis-acting regulatory element involved in the MeJA-responsiveness
MS01G31400.1	CGTCA-motif	CGTCA	1560	5	-	Hordeum vulgare	cis-acting regulatory element involved in the MeJA-responsiveness
MS01G31400.1	CGTCA-motif	CGTCA	1563	5	+	Hordeum vulgare	cis-acting regulatory element involved in the MeJA-responsiveness
MS01G31730.1	TC-rich repeats	GTTTTCTTAC	1028	9	+	Nicotiana tabacum	cis-acting element involved in defense and stress responsiveness
MS01G31730.1	TGACG-motif	TGACG	168	5	-	Hordeum vulgare	cis-acting regulatory element involved in the MeJA-responsiveness
MS01G31730.1	TGACG-motif	TGACG	317	5	+	Hordeum vulgare	cis-acting regulatory element involved in the MeJA-responsiveness
MS01G31730.1	TGACG-motif	TGACG	567	5	-	Hordeum vulgare	cis-acting regulatory element involved in the MeJA-responsiveness
MS01G31730.1	TGACG-motif	TGACG	1101	5	-	Hordeum vulgare	cis-acting regulatory element involved in the MeJA-responsiveness
MS01G31730.1	Myc	TCTCTTA	21	7	+	Arabidopsis thaliana
MS01G31730.1	ABRE	ACGTG	456	5	-	Arabidopsis thaliana	cis-acting element involved in the abscisic acid responsiveness
MS01G31730.1	LTR	CCGAAA	532	6	+	Hordeum vulgare	cis-acting element involved in low-temperature responsiveness
MS01G31730.1	LTR	CCGAAA	1264	6	-	Hordeum vulgare	cis-acting element involved in low-temperature responsiveness
MS01G31730.1	LTR	CCGAAA	1445	6	-	Hordeum vulgare	cis-acting element involved in low-temperature responsiveness
MS01G31730.1	LTR	CCGAAA	1608	6	-	Hordeum vulgare	cis-acting element involved in low-temperature responsiveness
MS01G31730.1	MYC	CATTTG	1169	6	+	Arabidopsis thaliana
MS01G31730.1	MYC	CATTTG	1227	6	+	Arabidopsis thaliana
MS01G31730.1	MYC	CATTTG	1724	6	+	Arabidopsis thaliana
MS01G31730.1	MYC	CATTTG	1761	6	+	Arabidopsis thaliana
MS01G31730.1	STRE	AGGGG	831	5	+	Arabidopsis thaliana
MS01G31730.1	STRE	AGGGG	1595	5	-	Arabidopsis thaliana
MS01G31730.1	DRE core	GCCGAC	125	6	-	Arabidopsis thaliana
MS01G31730.1	GARE-motif	TCTGTTG	808	7	+	Brassica oleracea	gibberellin-responsive element
MS01G31730.1	GARE-motif	TCTGTTG	915	7	+	Brassica oleracea	gibberellin-responsive element
MS01G31730.1	Myb-binding site	CAACAG	809	6	-	Nicotiana tabacum
MS01G31730.1	Myb-binding site	CAACAG	916	6	-	Nicotiana tabacum
MS01G31730.1	ERE	ATTTCATA	64	8	+	Nicotiana glutinos
MS01G31730.1	AAAC-motif	CAATCAAAACCT	72	11	-	Spinacia oleracea	light responsive element
MS01G31730.1	TCA-element	CCATCTTTTT	937	9	+	Nicotiana tabacum	cis-acting element involved in salicylic acid responsiveness
MS01G31730.1	TGA-element	AACGAC	160	6	+	Brassica oleracea	auxin-responsive element
MS01G31730.1	TGA-element	AACGAC	1083	6	-	Brassica oleracea	auxin-responsive element
MS01G31730.1	CGTCA-motif	CGTCA	168	5	+	Hordeum vulgare	cis-acting regulatory element involved in the MeJA-responsiveness
MS01G31730.1	CGTCA-motif	CGTCA	317	5	-	Hordeum vulgare	cis-acting regulatory element involved in the MeJA-responsiveness
MS01G31730.1	CGTCA-motif	CGTCA	567	5	+	Hordeum vulgare	cis-acting regulatory element involved in the MeJA-responsiveness
MS01G31730.1	CGTCA-motif	CGTCA	1101	5	+	Hordeum vulgare	cis-acting regulatory element involved in the MeJA-responsiveness
MS01G32040.1	TCA-element	TCAGAAGAGG	1874	9	-	Brassica oleracea	cis-acting element involved in salicylic acid responsiveness
MS01G32040.1	CGTCA-motif	CGTCA	409	5	+	Hordeum vulgare	cis-acting regulatory element involved in the MeJA-responsiveness
MS01G32040.1	CGTCA-motif	CGTCA	742	5	-	Hordeum vulgare	cis-acting regulatory element involved in the MeJA-responsiveness
MS01G32040.1	ERE	ATTTTAAA	457	8	-	Nicotiana glutinos
MS01G32040.1	ERE	ATTTTAAA	717	8	-	Nicotiana glutinos
MS01G32040.1	STRE	AGGGG	1209	5	-	Arabidopsis thaliana
MS01G32040.1	STRE	AGGGG	1226	5	-	Arabidopsis thaliana
MS01G32040.1	STRE	AGGGG	1243	5	-	Arabidopsis thaliana
MS01G32040.1	STRE	AGGGG	1777	5	-	Arabidopsis thaliana
MS01G32040.1	STRE	AGGGG	1865	5	-	Arabidopsis thaliana
MS01G32040.1	MYC	CATTTG	702	6	+	Arabidopsis thaliana
MS01G32040.1	DRE core	GCCGAC	23	6	+	Arabidopsis thaliana
MS01G32040.1	ARE	AAACCA	1723	6	+	Zea mays	cis-acting regulatory element essential for the anaerobic induction
MS01G32040.1	ARE	AAACCA	1750	6	+	Zea mays	cis-acting regulatory element essential for the anaerobic induction
MS01G32040.1	W box	TTGACC	837	6	-	Arabidopsis thaliana
MS01G32040.1	TGACG-motif	TGACG	409	5	-	Hordeum vulgare	cis-acting regulatory element involved in the MeJA-responsiveness
MS01G32040.1	TGACG-motif	TGACG	742	5	+	Hordeum vulgare	cis-acting regulatory element involved in the MeJA-responsiveness
MS01G32040.1	MBS	CAACTG	478	6	-	Arabidopsis thaliana	MYB binding site involved in drought-inducibility
MS01G32040.1	Myc	TCTCTTA	66	7	-	Arabidopsis thaliana
MS01G32040.1	Myc	TCTCTTA	1990	7	-	Arabidopsis thaliana
MS01G32040.1	ABRE	ACGTG	971	5	+	Arabidopsis thaliana	cis-acting element involved in the abscisic acid responsiveness
MS01G32730.1	WRE3	CCACCT	515	6	-	Pisum sativum
MS01G32730.1	CGTCA-motif	CGTCA	819	5	+	Hordeum vulgare	cis-acting regulatory element involved in the MeJA-responsiveness
MS01G32730.1	ERE	ATTTTAAA	1202	8	-	Nicotiana glutinos
MS01G32730.1	GTGGC-motif	CATCGTGTGGC	6	10	+	Arabidopsis thaliana	part of a light responsive element
MS01G32730.1	MYC	CATTTG	90	6	+	Arabidopsis thaliana
MS01G32730.1	MYC	CATGTG	340	6	-	Arabidopsis thaliana
MS01G32730.1	MYC	CAATTG	456	6	+	Arabidopsis thaliana
MS01G32730.1	MYC	CATTTG	967	6	-	Arabidopsis thaliana
MS01G32730.1	MYC	CATTTG	1036	6	+	Arabidopsis thaliana
MS01G32730.1	Myb-binding site	CAACAG	1106	6	+	Nicotiana tabacum
MS01G32730.1	Myb-binding site	CAACAG	1993	6	+	Nicotiana tabacum
MS01G32730.1	GARE-motif	TCTGTTG	1106	7	-	Brassica oleracea	gibberellin-responsive element
MS01G32730.1	GARE-motif	TCTGTTG	1993	7	-	Brassica oleracea	gibberellin-responsive element
MS01G32730.1	ARE	AAACCA	1601	6	-	Zea mays	cis-acting regulatory element essential for the anaerobic induction
MS01G32730.1	ARE	AAACCA	1648	6	+	Zea mays	cis-acting regulatory element essential for the anaerobic induction
MS01G32730.1	ARE	AAACCA	1922	6	-	Zea mays	cis-acting regulatory element essential for the anaerobic induction
MS01G32730.1	ARE	AAACCA	1981	6	+	Zea mays	cis-acting regulatory element essential for the anaerobic induction
MS01G32730.1	TGACG-motif	TGACG	819	5	-	Hordeum vulgare	cis-acting regulatory element involved in the MeJA-responsiveness
MS01G32730.1	TC-rich repeats	GTTTTCTTAC	1008	9	-	Nicotiana tabacum	cis-acting element involved in defense and stress responsiveness
MS01G32730.1	W box	TTGACC	1357	6	-	Arabidopsis thaliana
MS01G32730.1	LTR	CCGAAA	1150	6	+	Hordeum vulgare	cis-acting element involved in low-temperature responsiveness
MS01G32730.1	LTR	CCGAAA	1414	6	-	Hordeum vulgare	cis-acting element involved in low-temperature responsiveness
MS02G05710.1	O2-site	GTTGACGTGA	1800	9	-	Zea mays	cis-acting regulatory element involved in zein metabolism regulation
MS02G05710.1	TGACG-motif	TGACG	810	5	+	Hordeum vulgare	cis-acting regulatory element involved in the MeJA-responsiveness
MS02G05710.1	TGACG-motif	TGACG	1178	5	+	Hordeum vulgare	cis-acting regulatory element involved in the MeJA-responsiveness
MS02G05710.1	TGACG-motif	TGACG	1638	5	-	Hordeum vulgare	cis-acting regulatory element involved in the MeJA-responsiveness
MS02G05710.1	TGACG-motif	TGACG	1677	5	-	Hordeum vulgare	cis-acting regulatory element involved in the MeJA-responsiveness
MS02G05710.1	MBS	CAACTG	1867	6	-	Arabidopsis thaliana	MYB binding site involved in drought-inducibility
MS02G05710.1	ARE	AAACCA	949	6	-	Zea mays	cis-acting regulatory element essential for the anaerobic induction
MS02G05710.1	ARE	AAACCA	1108	6	+	Zea mays	cis-acting regulatory element essential for the anaerobic induction
MS02G05710.1	ABRE	ACGTG	16	5	+	Arabidopsis thaliana	cis-acting element involved in the abscisic acid responsiveness
MS02G05710.1	ABRE	ACGTG	311	5	-	Arabidopsis thaliana	cis-acting element involved in the abscisic acid responsiveness
MS02G05710.1	ABRE	ACGTG	634	5	+	Arabidopsis thaliana	cis-acting element involved in the abscisic acid responsiveness
MS02G05710.1	ABRE	CACGTG	1790	6	-	Arabidopsis thaliana	cis-acting element involved in the abscisic acid responsiveness
MS02G05710.1	ABRE	ACGTG	1791	5	+	Arabidopsis thaliana	cis-acting element involved in the abscisic acid responsiveness
MS02G05710.1	MYC	CATTTG	930	6	+	Arabidopsis thaliana
MS02G05710.1	STRE	AGGGG	167	5	+	Arabidopsis thaliana
MS02G05710.1	STRE	AGGGG	769	5	-	Arabidopsis thaliana
MS02G05710.1	STRE	AGGGG	801	5	-	Arabidopsis thaliana
MS02G05710.1	STRE	AGGGG	806	5	-	Arabidopsis thaliana
MS02G05710.1	STRE	AGGGG	1084	5	-	Arabidopsis thaliana
MS02G05710.1	STRE	AGGGG	1129	5	-	Arabidopsis thaliana
MS02G05710.1	STRE	AGGGG	1189	5	-	Arabidopsis thaliana
MS02G05710.1	STRE	AGGGG	1987	5	-	Arabidopsis thaliana
MS02G05710.1	WRE3	CCACCT	720	6	+	Pisum sativum
MS02G05710.1	CGTCA-motif	CGTCA	810	5	-	Hordeum vulgare	cis-acting regulatory element involved in the MeJA-responsiveness
MS02G05710.1	CGTCA-motif	CGTCA	1178	5	-	Hordeum vulgare	cis-acting regulatory element involved in the MeJA-responsiveness
MS02G05710.1	CGTCA-motif	CGTCA	1638	5	+	Hordeum vulgare	cis-acting regulatory element involved in the MeJA-responsiveness
MS02G05710.1	CGTCA-motif	CGTCA	1677	5	+	Hordeum vulgare	cis-acting regulatory element involved in the MeJA-responsiveness
MS02G07780.1	ARE	AAACCA	767	6	+	Zea mays	cis-acting regulatory element essential for the anaerobic induction
MS02G07780.1	ARE	AAACCA	1250	6	-	Zea mays	cis-acting regulatory element essential for the anaerobic induction
MS02G07780.1	ARE	AAACCA	1701	6	-	Zea mays	cis-acting regulatory element essential for the anaerobic induction
MS02G07780.1	TGACG-motif	TGACG	451	5	-	Hordeum vulgare	cis-acting regulatory element involved in the MeJA-responsiveness
MS02G07780.1	Myc	TCTCTTA	384	7	+	Arabidopsis thaliana
MS02G07780.1	Myc	TCTCTTA	1867	7	+	Arabidopsis thaliana
MS02G07780.1	ABRE	TACGTGTC	1324	8	-	Oryza sativa	cis-acting element involved in the abscisic acid responsiveness
MS02G07780.1	ABRE	ACGTG	1326	5	-	Arabidopsis thaliana	cis-acting element involved in the abscisic acid responsiveness
MS02G07780.1	LTR	CCGAAA	214	6	-	Hordeum vulgare	cis-acting element involved in low-temperature responsiveness
MS02G07780.1	WUN-motif	AAATTTCTT	78	9	+	Nicotiana glutinosa
MS02G07780.1	WUN-motif	TTATTACAT	306	9	-	Nicotiana glutinosa
MS02G07780.1	STRE	AGGGG	884	5	-	Arabidopsis thaliana
MS02G07780.1	STRE	AGGGG	1886	5	-	Arabidopsis thaliana
MS02G07780.1	STRE	AGGGG	1951	5	-	Arabidopsis thaliana
MS02G07780.1	MYC	CATGTG	789	6	-	Arabidopsis thaliana
MS02G07780.1	MYC	CAATTG	1000	6	-	Arabidopsis thaliana
MS02G07780.1	DRE1	ACCGAGA	59	7	+	Zea mays
MS02G07780.1	TATC-box	TATCCCA	397	7	-	Oryza sativa	cis-acting element involved in gibberellin-responsiveness
MS02G07780.1	TCA-element	CCATCTTTTT	1900	9	+	Nicotiana tabacum	cis-acting element involved in salicylic acid responsiveness
MS02G07780.1	WRE3	CCACCT	1715	6	-	Pisum sativum
MS02G07780.1	WRE3	CCACCT	1900	6	+	Pisum sativum
MS02G07780.1	CGTCA-motif	CGTCA	451	5	+	Hordeum vulgare	cis-acting regulatory element involved in the MeJA-responsiveness
MS02G09010.1	CGTCA-motif	CGTCA	1441	5	+	Hordeum vulgare	cis-acting regulatory element involved in the MeJA-responsiveness
MS02G09010.1	TATC-box	TATCCCA	1198	7	-	Oryza sativa	cis-acting element involved in gibberellin-responsiveness
MS02G09010.1	WRE3	CCACCT	803	6	-	Pisum sativum
MS02G09010.1	ABRE	ACGTG	1055	5	-	Arabidopsis thaliana	cis-acting element involved in the abscisic acid responsiveness
MS02G09010.1	ABRE	ACGTG	1444	5	-	Arabidopsis thaliana	cis-acting element involved in the abscisic acid responsiveness
MS02G09010.1	Myc	TCTCTTA	1251	7	+	Arabidopsis thaliana
MS02G09010.1	WUN-motif	TAATTACTC	1045	9	+	Nicotiana glutinosa
MS02G09010.1	ARE	AAACCA	1776	6	-	Zea mays	cis-acting regulatory element essential for the anaerobic induction
MS02G09010.1	O2-site	GATGATGTGG	203	9	+	Zea mays	cis-acting regulatory element involved in zein metabolism regulation
MS02G09010.1	O2-site	GATGA(C/T)(A/G)TG(A/G)	1896	8	-	Zea mays	cis-acting regulatory element involved in zein metabolism regulation
MS02G09010.1	MBS	CAACTG	588	6	-	Arabidopsis thaliana	MYB binding site involved in drought-inducibility
MS02G09010.1	MBS	CAACTG	1019	6	-	Arabidopsis thaliana	MYB binding site involved in drought-inducibility
MS02G09010.1	MBS	CAACTG	1410	6	+	Arabidopsis thaliana	MYB binding site involved in drought-inducibility
MS02G09010.1	TGACG-motif	TGACG	1441	5	-	Hordeum vulgare	cis-acting regulatory element involved in the MeJA-responsiveness
MS02G09010.1	Myb-binding site	CAACAG	585	6	+	Nicotiana tabacum
MS02G09010.1	Myb-binding site	CAACAG	986	6	+	Nicotiana tabacum
MS02G09010.1	AACA_motif	TAACAAACTCCA	950	11	-	Oryza sativa	involved in endosperm-specific negative expression
MS02G09010.1	STRE	AGGGG	1476	5	+	Arabidopsis thaliana
MS02G09010.1	MYC	CATTTG	381	6	+	Arabidopsis thaliana
MS02G09010.1	MYC	CATTTG	566	6	+	Arabidopsis thaliana
MS02G09010.1	MYC	CATTTG	639	6	+	Arabidopsis thaliana
MS02G09010.1	MYC	CAATTG	1184	6	-	Arabidopsis thaliana
MS02G09010.1	MYC	CATTTG	1735	6	+	Arabidopsis thaliana
MS02G10160.1	Myc	TCTCTTA	1940	7	-	Arabidopsis thaliana
MS02G10160.1	ABRE	GACACGTGGC	147	9	+	Triticum aestivum	cis-acting element involved in the abscisic acid responsiveness
MS02G10160.1	ABRE	CACGTG	171	6	+	Arabidopsis thaliana	cis-acting element involved in the abscisic acid responsiveness
MS02G10160.1	ABRE	ACGTG	172	5	+	Arabidopsis thaliana	cis-acting element involved in the abscisic acid responsiveness
MS02G10160.1	ABRE	ACGTG	1261	5	-	Arabidopsis thaliana	cis-acting element involved in the abscisic acid responsiveness
MS02G10160.1	ARE	AAACCA	58	6	-	Zea mays	cis-acting regulatory element essential for the anaerobic induction
MS02G10160.1	ARE	AAACCA	300	6	+	Zea mays	cis-acting regulatory element essential for the anaerobic induction
MS02G10160.1	ARE	AAACCA	990	6	-	Zea mays	cis-acting regulatory element essential for the anaerobic induction
MS02G10160.1	ARE	AAACCA	1203	6	+	Zea mays	cis-acting regulatory element essential for the anaerobic induction
MS02G10160.1	ARE	AAACCA	1268	6	-	Zea mays	cis-acting regulatory element essential for the anaerobic induction
MS02G10160.1	ARE	AAACCA	1394	6	+	Zea mays	cis-acting regulatory element essential for the anaerobic induction
MS02G10160.1	O2-site	GATGATGTGG	181	10	-	Zea mays	cis-acting regulatory element involved in zein metabolism regulation
MS02G10160.1	TC-rich repeats	GTTTTCTTAC	972	9	+	Nicotiana tabacum	cis-acting element involved in defense and stress responsiveness
MS02G10160.1	TGACG-motif	TGACG	506	5	+	Hordeum vulgare	cis-acting regulatory element involved in the MeJA-responsiveness
MS02G10160.1	TGACG-motif	TGACG	565	5	+	Hordeum vulgare	cis-acting regulatory element involved in the MeJA-responsiveness
MS02G10160.1	TGACG-motif	TGACG	570	5	-	Hordeum vulgare	cis-acting regulatory element involved in the MeJA-responsiveness
MS02G10160.1	Myb-binding site	CAACAG	1891	6	+	Nicotiana tabacum
MS02G10160.1	DRE core	GCCGAC	483	6	+	Arabidopsis thaliana
MS02G10160.1	DRE core	GCCGAC	517	6	-	Arabidopsis thaliana
MS02G10160.1	STRE	AGGGG	3	5	+	Arabidopsis thaliana
MS02G10160.1	STRE	AGGGG	11	5	+	Arabidopsis thaliana
MS02G10160.1	STRE	AGGGG	19	5	+	Arabidopsis thaliana
MS02G10160.1	STRE	AGGGG	44	5	+	Arabidopsis thaliana
MS02G10160.1	MYC	CATGTG	476	6	-	Arabidopsis thaliana
MS02G10160.1	MYC	CATTTG	1457	6	+	Arabidopsis thaliana
MS02G10160.1	MYC	CATGTG	1671	6	-	Arabidopsis thaliana
MS02G10160.1	ERE	ATTTTAAA	1323	8	+	Nicotiana glutinos
MS02G10160.1	ERE	ATTTTAAA	1325	8	-	Nicotiana glutinos
MS02G10160.1	CGTCA-motif	CGTCA	506	5	-	Hordeum vulgare	cis-acting regulatory element involved in the MeJA-responsiveness
MS02G10160.1	CGTCA-motif	CGTCA	565	5	-	Hordeum vulgare	cis-acting regulatory element involved in the MeJA-responsiveness
MS02G10160.1	CGTCA-motif	CGTCA	570	5	+	Hordeum vulgare	cis-acting regulatory element involved in the MeJA-responsiveness
MS02G10160.1	WRE3	CCACCT	150	6	-	Pisum sativum
MS02G10160.1	WRE3	CCACCT	1170	6	+	Pisum sativum
MS02G11000.1	WRE3	CCACCT	609	6	+	Pisum sativum
MS02G11000.1	WRE3	CCACCT	1111	6	+	Pisum sativum
MS02G11000.1	CGTCA-motif	CGTCA	1089	5	+	Hordeum vulgare	cis-acting regulatory element involved in the MeJA-responsiveness
MS02G11000.1	CGTCA-motif	CGTCA	1141	5	-	Hordeum vulgare	cis-acting regulatory element involved in the MeJA-responsiveness
MS02G11000.1	CGTCA-motif	CGTCA	1153	5	-	Hordeum vulgare	cis-acting regulatory element involved in the MeJA-responsiveness
MS02G11000.1	CGTCA-motif	CGTCA	1305	5	+	Hordeum vulgare	cis-acting regulatory element involved in the MeJA-responsiveness
MS02G11000.1	CGTCA-motif	CGTCA	1531	5	+	Hordeum vulgare	cis-acting regulatory element involved in the MeJA-responsiveness
MS02G11000.1	ERE	ATTTTAAA	1770	8	-	Nicotiana glutinos
MS02G11000.1	MYC	CATTTG	389	6	+	Arabidopsis thaliana
MS02G11000.1	MYC	CATGTG	548	6	-	Arabidopsis thaliana
MS02G11000.1	MYC	CAATTG	840	6	+	Arabidopsis thaliana
MS02G11000.1	MYC	CATGTG	1105	6	+	Arabidopsis thaliana
MS02G11000.1	MYC	CATGTG	1551	6	-	Arabidopsis thaliana
MS02G11000.1	MYC	CAATTG	1755	6	-	Arabidopsis thaliana
MS02G11000.1	ARE	AAACCA	297	6	+	Zea mays	cis-acting regulatory element essential for the anaerobic induction
MS02G11000.1	ARE	AAACCA	340	6	+	Zea mays	cis-acting regulatory element essential for the anaerobic induction
MS02G11000.1	ARE	AAACCA	770	6	+	Zea mays	cis-acting regulatory element essential for the anaerobic induction
MS02G11000.1	ARE	AAACCA	779	6	+	Zea mays	cis-acting regulatory element essential for the anaerobic induction
MS02G11000.1	O2-site	GATGATGTGG	1696	9	-	Zea mays	cis-acting regulatory element involved in zein metabolism regulation
MS02G11000.1	TGACG-motif	TGACG	1089	5	-	Hordeum vulgare	cis-acting regulatory element involved in the MeJA-responsiveness
MS02G11000.1	TGACG-motif	TGACG	1141	5	+	Hordeum vulgare	cis-acting regulatory element involved in the MeJA-responsiveness
MS02G11000.1	TGACG-motif	TGACG	1153	5	+	Hordeum vulgare	cis-acting regulatory element involved in the MeJA-responsiveness
MS02G11000.1	TGACG-motif	TGACG	1305	5	-	Hordeum vulgare	cis-acting regulatory element involved in the MeJA-responsiveness
MS02G11000.1	TGACG-motif	TGACG	1531	5	-	Hordeum vulgare	cis-acting regulatory element involved in the MeJA-responsiveness
MS02G11000.1	TC-rich repeats	GTTTTCTTAC	554	9	-	Nicotiana tabacum	cis-acting element involved in defense and stress responsiveness
MS02G11000.1	W box	TTGACC	866	6	+	Arabidopsis thaliana
MS02G11000.1	W box	TTGACC	960	6	+	Arabidopsis thaliana
MS02G11000.1	W box	TTGACC	1758	6	+	Arabidopsis thaliana
MS02G11000.1	ABRE	ACGTG	482	5	+	Arabidopsis thaliana	cis-acting element involved in the abscisic acid responsiveness
MS02G11000.1	ABRE	ACGTG	1069	5	-	Arabidopsis thaliana	cis-acting element involved in the abscisic acid responsiveness
MS02G11000.1	LTR	CCGAAA	17	6	-	Hordeum vulgare	cis-acting element involved in low-temperature responsiveness
MS02G11010.1	Myb-binding site	CAACAG	806	6	+	Nicotiana tabacum
MS02G11010.1	Myb-binding site	CAACAG	1419	6	-	Nicotiana tabacum
MS02G11010.1	MYC	CATGTG	19	6	+	Arabidopsis thaliana
MS02G11010.1	MYC	CATGTG	55	6	-	Arabidopsis thaliana
MS02G11010.1	MYC	CAATTG	114	6	+	Arabidopsis thaliana
MS02G11010.1	MYC	CAATTG	438	6	+	Arabidopsis thaliana
MS02G11010.1	MYC	CATTTG	445	6	-	Arabidopsis thaliana
MS02G11010.1	MYC	CATTTG	1533	6	+	Arabidopsis thaliana
MS02G11010.1	STRE	AGGGG	824	5	+	Arabidopsis thaliana
MS02G11010.1	STRE	AGGGG	1361	5	+	Arabidopsis thaliana
MS02G11010.1	WUN-motif	AAATTTCCT	313	9	+	Brassica oleracea	wound-responsive element
MS02G11010.1	ABRE	ACGTG	25	5	+	Arabidopsis thaliana	cis-acting element involved in the abscisic acid responsiveness
MS02G11010.1	ABRE	CACGTG	33	6	+	Arabidopsis thaliana	cis-acting element involved in the abscisic acid responsiveness
MS02G11010.1	ABRE	ACGTG	34	5	+	Arabidopsis thaliana	cis-acting element involved in the abscisic acid responsiveness
MS02G11010.1	ABRE	CACGTG	152	6	+	Arabidopsis thaliana	cis-acting element involved in the abscisic acid responsiveness
MS02G11010.1	ABRE	ACGTG	153	5	+	Arabidopsis thaliana	cis-acting element involved in the abscisic acid responsiveness
MS02G11010.1	ABRE	ACGTG	746	5	-	Arabidopsis thaliana	cis-acting element involved in the abscisic acid responsiveness
MS02G11010.1	ABRE	ACGTG	976	5	+	Arabidopsis thaliana	cis-acting element involved in the abscisic acid responsiveness
MS02G11010.1	ABRE	ACGTG	1500	5	-	Arabidopsis thaliana	cis-acting element involved in the abscisic acid responsiveness
MS02G11010.1	MBS	CAACTG	1479	6	+	Arabidopsis thaliana	MYB binding site involved in drought-inducibility
MS02G11010.1	MBS	CAACTG	1909	6	+	Arabidopsis thaliana	MYB binding site involved in drought-inducibility
MS02G11010.1	TGACG-motif	TGACG	23	5	+	Hordeum vulgare	cis-acting regulatory element involved in the MeJA-responsiveness
MS02G11010.1	TC-rich repeats	ATTCTCTAAC	213	9	+	Nicotiana tabacum	cis-acting element involved in defense and stress responsiveness
MS02G11010.1	W box	TTGACC	519	6	+	Arabidopsis thaliana
MS02G11010.1	ARE	AAACCA	110	6	+	Zea mays	cis-acting regulatory element essential for the anaerobic induction
MS02G11010.1	ARE	AAACCA	1510	6	-	Zea mays	cis-acting regulatory element essential for the anaerobic induction
MS02G11010.1	ARE	AAACCA	1523	6	-	Zea mays	cis-acting regulatory element essential for the anaerobic induction
MS02G11010.1	ARE	AAACCA	1579	6	+	Zea mays	cis-acting regulatory element essential for the anaerobic induction
MS02G11010.1	TGA-element	AACGAC	41	6	-	Brassica oleracea	auxin-responsive element
MS02G11010.1	CGTCA-motif	CGTCA	23	5	-	Hordeum vulgare	cis-acting regulatory element involved in the MeJA-responsiveness
MS02G11010.1	WRE3	CCACCT	759	6	+	Pisum sativum
MS02G11010.1	WRE3	CCACCT	949	6	+	Pisum sativum
MS02G11010.1	ERE	ATTTCATA	179	8	-	Nicotiana glutinos
MS02G13800.1	TCA-element	CCATCTTTTT	869	9	-	Nicotiana tabacum	cis-acting element involved in salicylic acid responsiveness
MS02G13800.1	TCA-element	CCATCTTTTT	1760	9	-	Nicotiana tabacum	cis-acting element involved in salicylic acid responsiveness
MS02G13800.1	TCA-element	CCATCTTTTT	1815	9	+	Nicotiana tabacum	cis-acting element involved in salicylic acid responsiveness
MS02G13800.1	WRE3	CCACCT	1022	6	+	Pisum sativum
MS02G13800.1	CGTCA-motif	CGTCA	710	5	+	Hordeum vulgare	cis-acting regulatory element involved in the MeJA-responsiveness
MS02G13800.1	CGTCA-motif	CGTCA	990	5	-	Hordeum vulgare	cis-acting regulatory element involved in the MeJA-responsiveness
MS02G13800.1	STRE	AGGGG	588	5	-	Arabidopsis thaliana
MS02G13800.1	STRE	AGGGG	922	5	+	Arabidopsis thaliana
MS02G13800.1	STRE	AGGGG	1941	5	-	Arabidopsis thaliana
MS02G13800.1	STRE	AGGGG	1950	5	-	Arabidopsis thaliana
MS02G13800.1	STRE	AGGGG	1982	5	-	Arabidopsis thaliana
MS02G13800.1	STRE	AGGGG	1988	5	-	Arabidopsis thaliana
MS02G13800.1	MYC	CAATTG	148	6	+	Arabidopsis thaliana
MS02G13800.1	MYC	CATTTG	593	6	-	Arabidopsis thaliana
MS02G13800.1	MYC	CATTTG	713	6	+	Arabidopsis thaliana
MS02G13800.1	MYC	CAATTG	748	6	+	Arabidopsis thaliana
MS02G13800.1	MYC	CAATTG	766	6	+	Arabidopsis thaliana
MS02G13800.1	MYC	CAATTG	968	6	+	Arabidopsis thaliana
MS02G13800.1	MYC	CATGTG	1332	6	-	Arabidopsis thaliana
MS02G13800.1	ARE	AAACCA	902	6	-	Zea mays	cis-acting regulatory element essential for the anaerobic induction
MS02G13800.1	ARE	AAACCA	1122	6	-	Zea mays	cis-acting regulatory element essential for the anaerobic induction
MS02G13800.1	ARE	AAACCA	1428	6	+	Zea mays	cis-acting regulatory element essential for the anaerobic induction
MS02G13800.1	ARE	AAACCA	1448	6	+	Zea mays	cis-acting regulatory element essential for the anaerobic induction
MS02G13800.1	ARE	AAACCA	1812	6	+	Zea mays	cis-acting regulatory element essential for the anaerobic induction
MS02G13800.1	TGACG-motif	TGACG	710	5	-	Hordeum vulgare	cis-acting regulatory element involved in the MeJA-responsiveness
MS02G13800.1	TGACG-motif	TGACG	990	5	+	Hordeum vulgare	cis-acting regulatory element involved in the MeJA-responsiveness
MS02G13800.1	ABRE	ACGTG	632	5	+	Arabidopsis thaliana	cis-acting element involved in the abscisic acid responsiveness
MS02G13800.1	ABRE	ACGTG	1222	5	-	Arabidopsis thaliana	cis-acting element involved in the abscisic acid responsiveness
MS02G13800.1	ABRE	GCAACGTGTC	1512	9	+	Hordeum vulgare	cis-acting element involved in the abscisic acid responsiveness
MS02G13800.1	ABRE	ACGTG	1515	5	+	Arabidopsis thaliana	cis-acting element involved in the abscisic acid responsiveness
MS02G13800.1	WUN-motif	AAATTACTA	1049	9	+	Nicotiana glutinosa
MS02G15090.1	ABRE	ACGTG	273	5	+	Arabidopsis thaliana	cis-acting element involved in the abscisic acid responsiveness
MS02G15090.1	ABRE	ACGTG	1272	5	-	Arabidopsis thaliana	cis-acting element involved in the abscisic acid responsiveness
MS02G15090.1	ABRE	CACGTG	1584	6	-	Arabidopsis thaliana	cis-acting element involved in the abscisic acid responsiveness
MS02G15090.1	ABRE	ACGTG	1585	5	+	Arabidopsis thaliana	cis-acting element involved in the abscisic acid responsiveness
MS02G15090.1	WUN-motif	AAATTACTA	642	9	+	Nicotiana glutinosa
MS02G15090.1	WUN-motif	AAATTACT	1025	8	+	Nicotiana glutinosa
MS02G15090.1	ARE	AAACCA	231	6	+	Zea mays	cis-acting regulatory element essential for the anaerobic induction
MS02G15090.1	ARE	AAACCA	486	6	+	Zea mays	cis-acting regulatory element essential for the anaerobic induction
MS02G15090.1	ARE	AAACCA	532	6	+	Zea mays	cis-acting regulatory element essential for the anaerobic induction
MS02G15090.1	ARE	AAACCA	789	6	-	Zea mays	cis-acting regulatory element essential for the anaerobic induction
MS02G15090.1	ARE	AAACCA	1232	6	+	Zea mays	cis-acting regulatory element essential for the anaerobic induction
MS02G15090.1	ARE	AAACCA	1743	6	-	Zea mays	cis-acting regulatory element essential for the anaerobic induction
MS02G15090.1	TGACG-motif	TGACG	210	5	+	Hordeum vulgare	cis-acting regulatory element involved in the MeJA-responsiveness
MS02G15090.1	W box	TTGACC	903	6	+	Arabidopsis thaliana
MS02G15090.1	TC-rich repeats	GTTTTCTTAC	499	9	-	Nicotiana tabacum	cis-acting element involved in defense and stress responsiveness
MS02G15090.1	O2-site	GATGATGTGG	1238	9	+	Zea mays	cis-acting regulatory element involved in zein metabolism regulation
MS02G15090.1	STRE	AGGGG	605	5	+	Arabidopsis thaliana
MS02G15090.1	STRE	AGGGG	637	5	-	Arabidopsis thaliana
MS02G15090.1	MYC	CATGTG	168	6	-	Arabidopsis thaliana
MS02G15090.1	MYC	CATGTG	170	6	+	Arabidopsis thaliana
MS02G15090.1	MYC	CAATTG	965	6	+	Arabidopsis thaliana
MS02G15090.1	MYC	CATTTG	1236	6	-	Arabidopsis thaliana
MS02G15090.1	MYC	CATTTG	1377	6	-	Arabidopsis thaliana
MS02G15090.1	MYC	CATGTG	1413	6	-	Arabidopsis thaliana
MS02G15090.1	MYC	CAATTG	1862	6	-	Arabidopsis thaliana
MS02G15090.1	ERE	ATTTTAAA	1213	8	+	Nicotiana glutinos
MS02G15090.1	ERE	ATTTTAAA	1318	8	-	Nicotiana glutinos
MS02G15090.1	CGTCA-motif	CGTCA	210	5	-	Hordeum vulgare	cis-acting regulatory element involved in the MeJA-responsiveness
MS02G15090.1	TGA-element	AACGAC	824	6	+	Brassica oleracea	auxin-responsive element
MS02G15090.1	TCA-element	CCATCTTTTT	327	9	-	Nicotiana tabacum	cis-acting element involved in salicylic acid responsiveness
MS02G15090.1	GC-motif	CCCCCG	77	6	+	Zea mays	enhancer-like element involved in anoxic specific inducibility
MS02G15090.1	GC-motif	CCCCCG	84	6	+	Zea mays	enhancer-like element involved in anoxic specific inducibility
MS02G15090.1	WRE3	CCACCT	225	6	-	Pisum sativum
MS02G15090.1	WRE3	CCACCT	1046	6	+	Pisum sativum
MS02G16540.1	WUN-motif	AAATTTCCT	784	9	+	Brassica oleracea	wound-responsive element
MS02G16540.1	LTR	CCGAAA	404	6	-	Hordeum vulgare	cis-acting element involved in low-temperature responsiveness
MS02G16540.1	ABRE	ACGTG	134	5	-	Arabidopsis thaliana	cis-acting element involved in the abscisic acid responsiveness
MS02G16540.1	ABRE	ACGTG	220	5	+	Arabidopsis thaliana	cis-acting element involved in the abscisic acid responsiveness
MS02G16540.1	ABRE	ACGTG	343	5	-	Arabidopsis thaliana	cis-acting element involved in the abscisic acid responsiveness
MS02G16540.1	ABRE	ACGTG	997	5	+	Arabidopsis thaliana	cis-acting element involved in the abscisic acid responsiveness
MS02G16540.1	Myc	TCTCTTA	143	7	+	Arabidopsis thaliana
MS02G16540.1	TGACG-motif	TGACG	1591	5	-	Hordeum vulgare	cis-acting regulatory element involved in the MeJA-responsiveness
MS02G16540.1	W box	TTGACC	259	6	-	Arabidopsis thaliana
MS02G16540.1	TC-rich repeats	GTTTTCTTAC	1115	9	-	Nicotiana tabacum	cis-acting element involved in defense and stress responsiveness
MS02G16540.1	O2-site	GATGACATGG	1538	9	-	Zea mays	cis-acting regulatory element involved in zein metabolism regulation
MS02G16540.1	MYC	CATGTG	16	6	-	Arabidopsis thaliana
MS02G16540.1	MYC	CATGTG	18	6	+	Arabidopsis thaliana
MS02G16540.1	MYC	CAATTG	94	6	+	Arabidopsis thaliana
MS02G16540.1	MYC	CATTTG	718	6	+	Arabidopsis thaliana
MS02G16540.1	MYC	CATGTG	793	6	-	Arabidopsis thaliana
MS02G16540.1	MYC	CAATTG	907	6	+	Arabidopsis thaliana
MS02G16540.1	MYC	CAATTG	1469	6	-	Arabidopsis thaliana
MS02G16540.1	STRE	AGGGG	640	5	+	Arabidopsis thaliana
MS02G16540.1	STRE	AGGGG	664	5	+	Arabidopsis thaliana
MS02G16540.1	STRE	AGGGG	1752	5	+	Arabidopsis thaliana
MS02G16540.1	STRE	AGGGG	1813	5	+	Arabidopsis thaliana
MS02G16540.1	STRE	AGGGG	1913	5	+	Arabidopsis thaliana
MS02G16540.1	CGTCA-motif	CGTCA	1591	5	+	Hordeum vulgare	cis-acting regulatory element involved in the MeJA-responsiveness
MS02G16540.1	GC-motif	CCCCCG	1604	6	-	Zea mays	enhancer-like element involved in anoxic specific inducibility
MS02G16540.1	WRE3	CCACCT	748	6	-	Pisum sativum
MS02G16540.1	WRE3	CCACCT	990	6	-	Pisum sativum
MS02G16540.1	TATC-box	TATCCCA	966	7	+	Oryza sativa	cis-acting element involved in gibberellin-responsiveness
MS02G16540.1	TCA-element	CCATCTTTTT	1190	9	+	Nicotiana tabacum	cis-acting element involved in salicylic acid responsiveness
MS02G16700.1	MYC	CATGTG	35	6	+	Arabidopsis thaliana
MS02G16700.1	MYC	CATGTG	1273	6	+	Arabidopsis thaliana
MS02G16700.1	MYC	CATTTG	1523	6	+	Arabidopsis thaliana
MS02G16700.1	MYC	CATTTG	1896	6	+	Arabidopsis thaliana
MS02G16700.1	MYC	CATTTG	1954	6	-	Arabidopsis thaliana
MS02G16700.1	ABRE	ACGTG	912	5	-	Arabidopsis thaliana	cis-acting element involved in the abscisic acid responsiveness
MS02G16700.1	ABRE	AACCCGG	1744	7	+	Arabidopsis thaliana	cis-acting element involved in the abscisic acid responsiveness
MS02G16700.1	O2-site	GTTGACGTGA	344	9	+	Zea mays	cis-acting regulatory element involved in zein metabolism regulation
MS02G16700.1	TC-rich repeats	GTTTTCTTAC	1857	9	-	Nicotiana tabacum	cis-acting element involved in defense and stress responsiveness
MS02G16700.1	TGACG-motif	TGACG	705	5	-	Hordeum vulgare	cis-acting regulatory element involved in the MeJA-responsiveness
MS02G16700.1	W box	TTGACC	866	6	-	Arabidopsis thaliana
MS02G16700.1	W box	TTGACC	880	6	-	Arabidopsis thaliana
MS02G16700.1	W box	TTGACC	1567	6	+	Arabidopsis thaliana
MS02G16700.1	MBS	CAACTG	223	6	-	Arabidopsis thaliana	MYB binding site involved in drought-inducibility
MS02G16700.1	ARE	AAACCA	850	6	-	Zea mays	cis-acting regulatory element essential for the anaerobic induction
MS02G16700.1	ARE	AAACCA	1226	6	-	Zea mays	cis-acting regulatory element essential for the anaerobic induction
MS02G16700.1	ARE	AAACCA	1377	6	-	Zea mays	cis-acting regulatory element essential for the anaerobic induction
MS02G16700.1	TGA-element	AACGAC	341	6	-	Brassica oleracea	auxin-responsive element
MS02G16700.1	CGTCA-motif	CGTCA	705	5	+	Hordeum vulgare	cis-acting regulatory element involved in the MeJA-responsiveness
MS02G16700.1	WRE3	CCACCT	1013	6	-	Pisum sativum
MS02G16700.1	TCA-element	TCAGAAGAGG	593	9	+	Brassica oleracea	cis-acting element involved in salicylic acid responsiveness
MS02G16700.1	MBSI	TTTTTACGGTTA	511	11	-	Petunia hybrida	MYB binding site involved in flavonoid biosynthetic genes regulation
MS02G16700.1	ERE	ATTTTAAA	1389	8	-	Nicotiana glutinos
MS02G16740.1	TGACG-motif	TGACG	73	5	-	Hordeum vulgare	cis-acting regulatory element involved in the MeJA-responsiveness
MS02G16740.1	TGACG-motif	TGACG	156	5	-	Hordeum vulgare	cis-acting regulatory element involved in the MeJA-responsiveness
MS02G16740.1	TGACG-motif	TGACG	242	5	-	Hordeum vulgare	cis-acting regulatory element involved in the MeJA-responsiveness
MS02G16740.1	TGACG-motif	TGACG	1068	5	-	Hordeum vulgare	cis-acting regulatory element involved in the MeJA-responsiveness
MS02G16740.1	TGACG-motif	TGACG	1659	5	-	Hordeum vulgare	cis-acting regulatory element involved in the MeJA-responsiveness
MS02G16740.1	TGACG-motif	TGACG	1749	5	-	Hordeum vulgare	cis-acting regulatory element involved in the MeJA-responsiveness
MS02G16740.1	TGACG-motif	TGACG	1758	5	-	Hordeum vulgare	cis-acting regulatory element involved in the MeJA-responsiveness
MS02G16740.1	ARE	AAACCA	106	6	+	Zea mays	cis-acting regulatory element essential for the anaerobic induction
MS02G16740.1	WUN-motif	AAATTTCTT	675	9	-	Nicotiana glutinosa
MS02G16740.1	LTR	CCGAAA	1476	6	+	Hordeum vulgare	cis-acting element involved in low-temperature responsiveness
MS02G16740.1	ABRE	ACGTG	1053	5	+	Arabidopsis thaliana	cis-acting element involved in the abscisic acid responsiveness
MS02G16740.1	ABRE	TACGTGTC	1105	8	+	Oryza sativa	cis-acting element involved in the abscisic acid responsiveness
MS02G16740.1	ABRE	ACGTG	1106	5	+	Arabidopsis thaliana	cis-acting element involved in the abscisic acid responsiveness
MS02G16740.1	MYC	CAATTG	490	6	+	Arabidopsis thaliana
MS02G16740.1	MYC	CAATTG	1805	6	-	Arabidopsis thaliana
MS02G16740.1	MYC	CAATTG	1896	6	-	Arabidopsis thaliana
MS02G16740.1	STRE	AGGGG	1528	5	-	Arabidopsis thaliana
MS02G16740.1	ERE	ATTTTAAA	817	8	-	Nicotiana glutinos
MS02G16740.1	ERE	ATTTCATA	1042	8	-	Nicotiana glutinos
MS02G16740.1	ERE	ATTTCATA	1153	8	+	Nicotiana glutinos
MS02G16740.1	AuxRR-core	GGTCCAT	823	7	-	Nicotiana tabacum	cis-acting regulatory element involved in auxin responsiveness
MS02G16740.1	WRE3	CCACCT	469	6	+	Pisum sativum
MS02G16740.1	TCA-element	TCAGAAGAGG	731	9	-	Brassica oleracea	cis-acting element involved in salicylic acid responsiveness
MS02G16740.1	TGA-element	AACGAC	290	6	+	Brassica oleracea	auxin-responsive element
MS02G16740.1	CGTCA-motif	CGTCA	73	5	+	Hordeum vulgare	cis-acting regulatory element involved in the MeJA-responsiveness
MS02G16740.1	CGTCA-motif	CGTCA	156	5	+	Hordeum vulgare	cis-acting regulatory element involved in the MeJA-responsiveness
MS02G16740.1	CGTCA-motif	CGTCA	242	5	+	Hordeum vulgare	cis-acting regulatory element involved in the MeJA-responsiveness
MS02G16740.1	CGTCA-motif	CGTCA	1068	5	+	Hordeum vulgare	cis-acting regulatory element involved in the MeJA-responsiveness
MS02G16740.1	CGTCA-motif	CGTCA	1659	5	+	Hordeum vulgare	cis-acting regulatory element involved in the MeJA-responsiveness
MS02G16740.1	CGTCA-motif	CGTCA	1749	5	+	Hordeum vulgare	cis-acting regulatory element involved in the MeJA-responsiveness
MS02G16740.1	CGTCA-motif	CGTCA	1758	5	+	Hordeum vulgare	cis-acting regulatory element involved in the MeJA-responsiveness
MS02G17010.1	WRE3	CCACCT	1944	6	+	Pisum sativum
MS02G17010.1	CGTCA-motif	CGTCA	501	5	-	Hordeum vulgare	cis-acting regulatory element involved in the MeJA-responsiveness
MS02G17010.1	CGTCA-motif	CGTCA	1518	5	+	Hordeum vulgare	cis-acting regulatory element involved in the MeJA-responsiveness
MS02G17010.1	W box	TTGACC	932	6	-	Arabidopsis thaliana
MS02G17010.1	TC-rich repeats	GTTTTCTTAC	1372	9	+	Nicotiana tabacum	cis-acting element involved in defense and stress responsiveness
MS02G17010.1	TGACG-motif	TGACG	501	5	+	Hordeum vulgare	cis-acting regulatory element involved in the MeJA-responsiveness
MS02G17010.1	TGACG-motif	TGACG	1518	5	-	Hordeum vulgare	cis-acting regulatory element involved in the MeJA-responsiveness
MS02G17010.1	MBS	CAACTG	607	6	-	Arabidopsis thaliana	MYB binding site involved in drought-inducibility
MS02G17010.1	ARE	AAACCA	84	6	-	Zea mays	cis-acting regulatory element essential for the anaerobic induction
MS02G17010.1	ARE	AAACCA	598	6	-	Zea mays	cis-acting regulatory element essential for the anaerobic induction
MS02G17010.1	WUN-motif	TTATTACAT	1271	9	+	Nicotiana glutinosa
MS02G17010.1	WUN-motif	TAATTACTC	1458	9	+	Nicotiana glutinosa
MS02G17010.1	ABRE	ACGTG	1113	5	+	Arabidopsis thaliana	cis-acting element involved in the abscisic acid responsiveness
MS02G17010.1	ABRE	ACGTG	1782	5	-	Arabidopsis thaliana	cis-acting element involved in the abscisic acid responsiveness
MS02G17010.1	Myc	TCTCTTA	633	7	-	Arabidopsis thaliana
MS02G17010.1	LTR	CCGAAA	186	6	+	Hordeum vulgare	cis-acting element involved in low-temperature responsiveness
MS02G17010.1	MYC	CATTTG	2	6	+	Arabidopsis thaliana
MS02G17010.1	MYC	CAATTG	235	6	+	Arabidopsis thaliana
MS02G17010.1	MYC	CATTTG	272	6	-	Arabidopsis thaliana
MS02G17010.1	MYC	CATTTG	360	6	-	Arabidopsis thaliana
MS02G17010.1	MYC	CATTTG	394	6	-	Arabidopsis thaliana
MS02G17010.1	MYC	CATTTG	828	6	-	Arabidopsis thaliana
MS02G17010.1	MYC	CATTTG	1339	6	-	Arabidopsis thaliana
MS02G17010.1	MYC	CAATTG	1789	6	-	Arabidopsis thaliana
MS02G17010.1	STRE	AGGGG	262	5	+	Arabidopsis thaliana
MS02G17010.1	STRE	AGGGG	1905	5	-	Arabidopsis thaliana
MS02G21250.1	TGACG-motif	TGACG	217	5	+	Hordeum vulgare	cis-acting regulatory element involved in the MeJA-responsiveness
MS02G21250.1	TGACG-motif	TGACG	402	5	-	Hordeum vulgare	cis-acting regulatory element involved in the MeJA-responsiveness
MS02G21250.1	W box	TTGACC	644	6	-	Arabidopsis thaliana
MS02G21250.1	W box	TTGACC	1272	6	+	Arabidopsis thaliana
MS02G21250.1	ARE	AAACCA	1093	6	+	Zea mays	cis-acting regulatory element essential for the anaerobic induction
MS02G21250.1	ARE	AAACCA	1605	6	+	Zea mays	cis-acting regulatory element essential for the anaerobic induction
MS02G21250.1	WUN-motif	AAATTACT	12	8	+	Nicotiana glutinosa
MS02G21250.1	WUN-motif	AAATTTCTT	876	9	+	Nicotiana glutinosa
MS02G21250.1	MYC	CAATTG	92	6	+	Arabidopsis thaliana
MS02G21250.1	MYC	CATGTG	1432	6	+	Arabidopsis thaliana
MS02G21250.1	GC-motif	CCCCCG	1626	6	+	Zea mays	enhancer-like element involved in anoxic specific inducibility
MS02G21250.1	WRE3	CCACCT	1619	6	+	Pisum sativum
MS02G21250.1	CGTCA-motif	CGTCA	217	5	-	Hordeum vulgare	cis-acting regulatory element involved in the MeJA-responsiveness
MS02G21250.1	CGTCA-motif	CGTCA	402	5	+	Hordeum vulgare	cis-acting regulatory element involved in the MeJA-responsiveness
MS02G24050.1	ARE	AAACCA	1530	6	-	Zea mays	cis-acting regulatory element essential for the anaerobic induction
MS02G24050.1	ARE	AAACCA	1916	6	+	Zea mays	cis-acting regulatory element essential for the anaerobic induction
MS02G24050.1	MBS	CAACTG	702	6	+	Arabidopsis thaliana	MYB binding site involved in drought-inducibility
MS02G24050.1	W box	TTGACC	1311	6	-	Arabidopsis thaliana
MS02G24050.1	TC-rich repeats	ATTCTCTAAC	1542	9	+	Nicotiana tabacum	cis-acting element involved in defense and stress responsiveness
MS02G24050.1	TGACG-motif	TGACG	1228	5	-	Hordeum vulgare	cis-acting regulatory element involved in the MeJA-responsiveness
MS02G24050.1	LTR	CCGAAA	1466	6	+	Hordeum vulgare	cis-acting element involved in low-temperature responsiveness
MS02G24050.1	ABRE	ACGTG	1683	5	-	Arabidopsis thaliana	cis-acting element involved in the abscisic acid responsiveness
MS02G24050.1	ABRE	ACGTG	1765	5	+	Arabidopsis thaliana	cis-acting element involved in the abscisic acid responsiveness
MS02G24050.1	STRE	AGGGG	1206	5	+	Arabidopsis thaliana
MS02G24050.1	STRE	AGGGG	1276	5	+	Arabidopsis thaliana
MS02G24050.1	MYC	CAATTG	1059	6	-	Arabidopsis thaliana
MS02G24050.1	MYC	CATGTG	1716	6	-	Arabidopsis thaliana
MS02G24050.1	MYC	CATGTG	1811	6	+	Arabidopsis thaliana
MS02G24050.1	ERE	ATTTTAAA	1321	8	-	Nicotiana glutinos
MS02G24050.1	WRE3	CCACCT	141	6	+	Pisum sativum
MS02G24050.1	CGTCA-motif	CGTCA	1228	5	+	Hordeum vulgare	cis-acting regulatory element involved in the MeJA-responsiveness
MS02G26310.1	WRE3	CCACCT	1600	6	-	Pisum sativum
MS02G26310.1	CGTCA-motif	CGTCA	19	5	-	Hordeum vulgare	cis-acting regulatory element involved in the MeJA-responsiveness
MS02G26310.1	TGA-element	AACGAC	1125	6	-	Brassica oleracea	auxin-responsive element
MS02G26310.1	ERE	ATTTTAAA	1011	8	+	Nicotiana glutinos
MS02G26310.1	ERE	ATTTCATA	1972	8	+	Nicotiana glutinos
MS02G26310.1	MBSI	TTTTTACGGTTA	819	11	+	Petunia hybrida	MYB binding site involved in flavonoid biosynthetic genes regulation
MS02G26310.1	DRE1	ACCGAGA	463	7	+	Zea mays
MS02G26310.1	STRE	AGGGG	33	5	+	Arabidopsis thaliana
MS02G26310.1	STRE	AGGGG	203	5	+	Arabidopsis thaliana
MS02G26310.1	STRE	AGGGG	1374	5	-	Arabidopsis thaliana
MS02G26310.1	MYC	CATTTG	923	6	+	Arabidopsis thaliana
MS02G26310.1	MYC	CATTTG	1327	6	+	Arabidopsis thaliana
MS02G26310.1	AACA_motif	TAACAAACTCCA	960	11	-	Oryza sativa	involved in endosperm-specific negative expression
MS02G26310.1	ARE	AAACCA	1025	6	+	Zea mays	cis-acting regulatory element essential for the anaerobic induction
MS02G26310.1	TGACG-motif	TGACG	19	5	+	Hordeum vulgare	cis-acting regulatory element involved in the MeJA-responsiveness
MS02G26310.1	W box	TTGACC	926	6	+	Arabidopsis thaliana
MS02G26310.1	MBS	CAACTG	594	6	+	Arabidopsis thaliana	MYB binding site involved in drought-inducibility
MS02G26310.1	O2-site	GATGATGTGG	192	10	-	Zea mays	cis-acting regulatory element involved in zein metabolism regulation
MS02G26310.1	O2-site	GTTGACGTGA	588	9	-	Zea mays	cis-acting regulatory element involved in zein metabolism regulation
MS02G26310.1	Myc	TCTCTTA	903	7	-	Arabidopsis thaliana
MS02G26310.1	Myc	TCTCTTA	1840	7	+	Arabidopsis thaliana
MS02G26310.1	ABRE	ACGTG	1444	5	+	Arabidopsis thaliana	cis-acting element involved in the abscisic acid responsiveness
MS02G26340.1	ERE	ATTTTAAA	1000	8	+	Nicotiana glutinos
MS02G26340.1	ERE	ATTTCATA	1908	8	+	Nicotiana glutinos
MS02G26340.1	TGA-element	AACGAC	581	6	+	Brassica oleracea	auxin-responsive element
MS02G26340.1	CGTCA-motif	CGTCA	702	5	+	Hordeum vulgare	cis-acting regulatory element involved in the MeJA-responsiveness
MS02G26340.1	WUN-motif	AAATTTCCT	1851	9	+	Brassica oleracea	wound-responsive element
MS02G26340.1	ABRE	AACCCGG	609	7	-	Arabidopsis thaliana	cis-acting element involved in the abscisic acid responsiveness
MS02G26340.1	ABRE	CACGTG	1650	6	-	Arabidopsis thaliana	cis-acting element involved in the abscisic acid responsiveness
MS02G26340.1	ABRE	ACGTG	1651	5	+	Arabidopsis thaliana	cis-acting element involved in the abscisic acid responsiveness
MS02G26340.1	TC-rich repeats	GTTTTCTTAC	1578	9	-	Nicotiana tabacum	cis-acting element involved in defense and stress responsiveness
MS02G26340.1	TGACG-motif	TGACG	702	5	-	Hordeum vulgare	cis-acting regulatory element involved in the MeJA-responsiveness
MS02G26340.1	W box	TTGACC	74	6	+	Arabidopsis thaliana
MS02G26340.1	W box	TTGACC	654	6	+	Arabidopsis thaliana
MS02G26340.1	W box	TTGACC	720	6	-	Arabidopsis thaliana
MS02G26340.1	W box	TTGACC	1437	6	-	Arabidopsis thaliana
MS02G26340.1	ARE	AAACCA	712	6	-	Zea mays	cis-acting regulatory element essential for the anaerobic induction
MS02G26340.1	ARE	AAACCA	852	6	+	Zea mays	cis-acting regulatory element essential for the anaerobic induction
MS02G26340.1	ARE	AAACCA	1088	6	+	Zea mays	cis-acting regulatory element essential for the anaerobic induction
MS02G26340.1	ARE	AAACCA	1257	6	-	Zea mays	cis-acting regulatory element essential for the anaerobic induction
MS02G26340.1	GARE-motif	TCTGTTG	1273	7	+	Brassica oleracea	gibberellin-responsive element
MS02G26340.1	Myb-binding site	CAACAG	518	6	-	Nicotiana tabacum
MS02G26340.1	Myb-binding site	CAACAG	1274	6	-	Nicotiana tabacum
MS02G26340.1	MYC	CAATTG	108	6	+	Arabidopsis thaliana
MS02G26340.1	MYC	CATTTG	362	6	+	Arabidopsis thaliana
MS02G26340.1	MYC	CATTTG	1207	6	+	Arabidopsis thaliana
MS02G26340.1	MYC	CAATTG	1774	6	-	Arabidopsis thaliana
MS02G26340.1	STRE	AGGGG	129	5	-	Arabidopsis thaliana
MS02G26340.1	STRE	AGGGG	1110	5	-	Arabidopsis thaliana
MS02G26340.1	STRE	AGGGG	1167	5	-	Arabidopsis thaliana
MS02G26340.1	STRE	AGGGG	1766	5	-	Arabidopsis thaliana
MS02G26540.1	WUN-motif	AAATTTCTT	387	9	+	Nicotiana glutinosa
MS02G26540.1	WUN-motif	AAATTACTA	1458	9	-	Nicotiana glutinosa
MS02G26540.1	WUN-motif	AAATTACT	1459	8	-	Nicotiana glutinosa
MS02G26540.1	ABRE	ACGTG	108	5	+	Arabidopsis thaliana	cis-acting element involved in the abscisic acid responsiveness
MS02G26540.1	ABRE	CACGTG	172	6	+	Arabidopsis thaliana	cis-acting element involved in the abscisic acid responsiveness
MS02G26540.1	ABRE	ACGTG	173	5	+	Arabidopsis thaliana	cis-acting element involved in the abscisic acid responsiveness
MS02G26540.1	ABRE	ACGTG	1015	5	+	Arabidopsis thaliana	cis-acting element involved in the abscisic acid responsiveness
MS02G26540.1	ABRE	GCAACGTGTC	1927	9	+	Hordeum vulgare	cis-acting element involved in the abscisic acid responsiveness
MS02G26540.1	ABRE	ACGTG	1930	5	+	Arabidopsis thaliana	cis-acting element involved in the abscisic acid responsiveness
MS02G26540.1	Myc	TCTCTTA	1742	7	-	Arabidopsis thaliana
MS02G26540.1	LTR	CCGAAA	583	6	-	Hordeum vulgare	cis-acting element involved in low-temperature responsiveness
MS02G26540.1	TGACG-motif	TGACG	1701	5	-	Hordeum vulgare	cis-acting regulatory element involved in the MeJA-responsiveness
MS02G26540.1	ARE	AAACCA	228	6	-	Zea mays	cis-acting regulatory element essential for the anaerobic induction
MS02G26540.1	ARE	AAACCA	1194	6	+	Zea mays	cis-acting regulatory element essential for the anaerobic induction
MS02G26540.1	ARE	AAACCA	1581	6	+	Zea mays	cis-acting regulatory element essential for the anaerobic induction
MS02G26540.1	Myb-binding site	CAACAG	166	6	-	Nicotiana tabacum
MS02G26540.1	MYC	CATTTG	475	6	+	Arabidopsis thaliana
MS02G26540.1	MYC	CATTTG	1286	6	-	Arabidopsis thaliana
MS02G26540.1	MYC	CATTTG	1423	6	+	Arabidopsis thaliana
MS02G26540.1	STRE	AGGGG	660	5	+	Arabidopsis thaliana
MS02G26540.1	TGA-element	AACGAC	1253	6	-	Brassica oleracea	auxin-responsive element
MS02G26540.1	CGTCA-motif	CGTCA	1701	5	+	Hordeum vulgare	cis-acting regulatory element involved in the MeJA-responsiveness
MS02G26540.1	WRE3	CCACCT	1995	6	+	Pisum sativum
MS02G26540.1	TCA-element	CCATCTTTTT	986	9	-	Nicotiana tabacum	cis-acting element involved in salicylic acid responsiveness
MS03G05750.1	STRE	AGGGG	908	5	+	Arabidopsis thaliana
MS03G05750.1	STRE	AGGGG	1991	5	-	Arabidopsis thaliana
MS03G05750.1	MYC	CATTTG	1562	6	+	Arabidopsis thaliana
MS03G05750.1	LTR	CCGAAA	512	6	-	Hordeum vulgare	cis-acting element involved in low-temperature responsiveness
MS03G05750.1	ABRE	ACGTG	1535	5	+	Arabidopsis thaliana	cis-acting element involved in the abscisic acid responsiveness
MS03G05750.1	ABRE	CACGTG	1773	6	-	Arabidopsis thaliana	cis-acting element involved in the abscisic acid responsiveness
MS03G05750.1	ABRE	ACGTG	1774	5	+	Arabidopsis thaliana	cis-acting element involved in the abscisic acid responsiveness
MS03G05750.1	WUN-motif	AAATTACT	276	8	-	Nicotiana glutinosa
MS03G05750.1	ARE	AAACCA	412	6	+	Zea mays	cis-acting regulatory element essential for the anaerobic induction
MS03G05750.1	ARE	AAACCA	482	6	+	Zea mays	cis-acting regulatory element essential for the anaerobic induction
MS03G05750.1	ARE	AAACCA	507	6	-	Zea mays	cis-acting regulatory element essential for the anaerobic induction
MS03G05750.1	CGTCA-motif	CGTCA	200	5	-	Hordeum vulgare	cis-acting regulatory element involved in the MeJA-responsiveness
MS03G05750.1	CGTCA-motif	CGTCA	1639	5	+	Hordeum vulgare	cis-acting regulatory element involved in the MeJA-responsiveness
MS03G05750.1	WRE3	CCACCT	586	6	-	Pisum sativum
MS03G05750.1	ERE	ATTTTAAA	76	8	+	Nicotiana glutinos
MS03G05750.1	ERE	ATTTTAAA	1402	8	-	Nicotiana glutinos
MS03G05750.1	ERE	ATTTTAAA	1582	8	-	Nicotiana glutinos
MS03G05750.1	Myb-binding site	CAACAG	1209	6	-	Nicotiana tabacum
MS03G05750.1	DRE core	GCCGAC	1119	6	+	Arabidopsis thaliana
MS03G05750.1	GARE-motif	TCTGTTG	1208	7	+	Brassica oleracea	gibberellin-responsive element
MS03G05750.1	O2-site	GATGATGTGG	1556	9	-	Zea mays	cis-acting regulatory element involved in zein metabolism regulation
MS03G05750.1	O2-site	GTTGACGTGA	1783	9	-	Zea mays	cis-acting regulatory element involved in zein metabolism regulation
MS03G05750.1	MBS	CAACTG	1483	6	+	Arabidopsis thaliana	MYB binding site involved in drought-inducibility
MS03G05750.1	MBS	CAACTG	1850	6	-	Arabidopsis thaliana	MYB binding site involved in drought-inducibility
MS03G05750.1	TGACG-motif	TGACG	200	5	+	Hordeum vulgare	cis-acting regulatory element involved in the MeJA-responsiveness
MS03G05750.1	TGACG-motif	TGACG	1639	5	-	Hordeum vulgare	cis-acting regulatory element involved in the MeJA-responsiveness
MS03G05750.1	TGA-element	AACGAC	858	6	-	Brassica oleracea	auxin-responsive element
MS03G08630.1	ABRE	ACGTG	1360	5	+	Arabidopsis thaliana	cis-acting element involved in the abscisic acid responsiveness
MS03G08630.1	LTR	CCGAAA	1354	6	-	Hordeum vulgare	cis-acting element involved in low-temperature responsiveness
MS03G08630.1	WUN-motif	AAATTTCTT	342	9	-	Nicotiana glutinosa
MS03G08630.1	ARE	AAACCA	568	6	-	Zea mays	cis-acting regulatory element essential for the anaerobic induction
MS03G08630.1	ARE	AAACCA	1159	6	-	Zea mays	cis-acting regulatory element essential for the anaerobic induction
MS03G08630.1	W box	TTGACC	720	6	-	Arabidopsis thaliana
MS03G08630.1	W box	TTGACC	1589	6	-	Arabidopsis thaliana
MS03G08630.1	TGACG-motif	TGACG	1259	5	+	Hordeum vulgare	cis-acting regulatory element involved in the MeJA-responsiveness
MS03G08630.1	MBS	CAACTG	1814	6	-	Arabidopsis thaliana	MYB binding site involved in drought-inducibility
MS03G08630.1	Myb-binding site	CAACAG	1811	6	+	Nicotiana tabacum
MS03G08630.1	STRE	AGGGG	284	5	-	Arabidopsis thaliana
MS03G08630.1	STRE	AGGGG	1126	5	+	Arabidopsis thaliana
MS03G08630.1	MYC	CATTTG	705	6	-	Arabidopsis thaliana
MS03G08630.1	MYC	CATTTG	1076	6	+	Arabidopsis thaliana
MS03G08630.1	MYC	CATTTG	1971	6	-	Arabidopsis thaliana
MS03G08630.1	ERE	ATTTCATA	466	8	-	Nicotiana glutinos
MS03G08630.1	CAG-motif	GAAAGGCAGAC	1882	10	-	Arabidopsis thaliana	part of a light response element
MS03G08630.1	CGTCA-motif	CGTCA	1259	5	-	Hordeum vulgare	cis-acting regulatory element involved in the MeJA-responsiveness
MS03G08630.1	WRE3	CCACCT	1295	6	-	Pisum sativum
MS03G08630.1	AuxRR-core	GGTCCAT	1263	7	+	Nicotiana tabacum	cis-acting regulatory element involved in auxin responsiveness
MS03G08640.1	ERE	ATTTTAAA	98	8	-	Nicotiana glutinos
MS03G08640.1	WRE3	CCACCT	1339	6	-	Pisum sativum
MS03G08640.1	CGTCA-motif	CGTCA	334	5	+	Hordeum vulgare	cis-acting regulatory element involved in the MeJA-responsiveness
MS03G08640.1	CGTCA-motif	CGTCA	1509	5	-	Hordeum vulgare	cis-acting regulatory element involved in the MeJA-responsiveness
MS03G08640.1	ARE	AAACCA	1342	6	-	Zea mays	cis-acting regulatory element essential for the anaerobic induction
MS03G08640.1	ARE	AAACCA	1797	6	-	Zea mays	cis-acting regulatory element essential for the anaerobic induction
MS03G08640.1	MBS	CAACTG	652	6	-	Arabidopsis thaliana	MYB binding site involved in drought-inducibility
MS03G08640.1	MBS	CAACTG	1896	6	-	Arabidopsis thaliana	MYB binding site involved in drought-inducibility
MS03G08640.1	TGACG-motif	TGACG	334	5	-	Hordeum vulgare	cis-acting regulatory element involved in the MeJA-responsiveness
MS03G08640.1	TGACG-motif	TGACG	1509	5	+	Hordeum vulgare	cis-acting regulatory element involved in the MeJA-responsiveness
MS03G08640.1	ABRE	ACGTG	332	5	-	Arabidopsis thaliana	cis-acting element involved in the abscisic acid responsiveness
MS03G08640.1	ABRE	ACGTG	689	5	-	Arabidopsis thaliana	cis-acting element involved in the abscisic acid responsiveness
MS03G08640.1	ABRE	ACGTG	1195	5	-	Arabidopsis thaliana	cis-acting element involved in the abscisic acid responsiveness
MS03G08640.1	WUN-motif	TAATTACTC	679	9	+	Nicotiana glutinosa
MS03G08640.1	WUN-motif	AAATTACT	779	8	-	Nicotiana glutinosa
MS03G08640.1	STRE	AGGGG	442	5	+	Arabidopsis thaliana
MS03G08640.1	STRE	AGGGG	530	5	+	Arabidopsis thaliana
MS03G08640.1	MYC	CATGTG	710	6	+	Arabidopsis thaliana
MS03G08640.1	MYC	CATGTG	1053	6	+	Arabidopsis thaliana
MS03G08640.1	MYC	CATGTG	1351	6	+	Arabidopsis thaliana
MS03G08640.1	MYC	CATGTG	1579	6	+	Arabidopsis thaliana
MS03G08640.1	DRE core	GCCGAC	1530	6	+	Arabidopsis thaliana
MS03G09560.1	TCA-element	CCATCTTTTT	631	9	+	Nicotiana tabacum	cis-acting element involved in salicylic acid responsiveness
MS03G09560.1	TCA-element	CCATCTTTTT	965	9	-	Nicotiana tabacum	cis-acting element involved in salicylic acid responsiveness
MS03G09560.1	CGTCA-motif	CGTCA	251	5	+	Hordeum vulgare	cis-acting regulatory element involved in the MeJA-responsiveness
MS03G09560.1	CGTCA-motif	CGTCA	1141	5	-	Hordeum vulgare	cis-acting regulatory element involved in the MeJA-responsiveness
MS03G09560.1	ERE	ATTTTAAA	856	8	+	Nicotiana glutinos
MS03G09560.1	ERE	ATTTCATA	1337	8	-	Nicotiana glutinos
MS03G09560.1	MYC	CATGTG	481	6	+	Arabidopsis thaliana
MS03G09560.1	MYC	CAATTG	957	6	+	Arabidopsis thaliana
MS03G09560.1	MYC	CATGTG	1282	6	-	Arabidopsis thaliana
MS03G09560.1	MYC	CATGTG	1679	6	-	Arabidopsis thaliana
MS03G09560.1	STRE	AGGGG	782	5	+	Arabidopsis thaliana
MS03G09560.1	STRE	AGGGG	1659	5	+	Arabidopsis thaliana
MS03G09560.1	DRE core	GCCGAC	1152	6	-	Arabidopsis thaliana
MS03G09560.1	MBS	CAACTG	13	6	-	Arabidopsis thaliana	MYB binding site involved in drought-inducibility
MS03G09560.1	MBS	CAACTG	1460	6	+	Arabidopsis thaliana	MYB binding site involved in drought-inducibility
MS03G09560.1	MBS	CAACTG	1717	6	+	Arabidopsis thaliana	MYB binding site involved in drought-inducibility
MS03G09560.1	TGACG-motif	TGACG	251	5	-	Hordeum vulgare	cis-acting regulatory element involved in the MeJA-responsiveness
MS03G09560.1	TGACG-motif	TGACG	1141	5	+	Hordeum vulgare	cis-acting regulatory element involved in the MeJA-responsiveness
MS03G09560.1	ARE	AAACCA	705	6	+	Zea mays	cis-acting regulatory element essential for the anaerobic induction
MS03G09560.1	ARE	AAACCA	802	6	-	Zea mays	cis-acting regulatory element essential for the anaerobic induction
MS03G09560.1	WUN-motif	AAATTACT	1240	8	+	Nicotiana glutinosa
MS03G09560.1	ABRE	ACGTG	196	5	-	Arabidopsis thaliana	cis-acting element involved in the abscisic acid responsiveness
MS03G09560.1	ABRE	ACGTG	1472	5	-	Arabidopsis thaliana	cis-acting element involved in the abscisic acid responsiveness
MS03G09560.1	Myc	TCTCTTA	1958	7	-	Arabidopsis thaliana
MS03G14440.1	CGTCA-motif	CGTCA	407	5	-	Hordeum vulgare	cis-acting regulatory element involved in the MeJA-responsiveness
MS03G14440.1	CGTCA-motif	CGTCA	648	5	-	Hordeum vulgare	cis-acting regulatory element involved in the MeJA-responsiveness
MS03G14440.1	CGTCA-motif	CGTCA	1176	5	+	Hordeum vulgare	cis-acting regulatory element involved in the MeJA-responsiveness
MS03G14440.1	CGTCA-motif	CGTCA	1625	5	-	Hordeum vulgare	cis-acting regulatory element involved in the MeJA-responsiveness
MS03G14440.1	CGTCA-motif	CGTCA	1689	5	-	Hordeum vulgare	cis-acting regulatory element involved in the MeJA-responsiveness
MS03G14440.1	TCA-element	CCATCTTTTT	106	9	+	Nicotiana tabacum	cis-acting element involved in salicylic acid responsiveness
MS03G14440.1	DRE1	ACCGAGA	577	7	+	Zea mays
MS03G14440.1	ERE	ATTTCATA	79	8	-	Nicotiana glutinos
MS03G14440.1	ERE	ATTTTAAA	706	8	+	Nicotiana glutinos
MS03G14440.1	ERE	ATTTTAAA	1500	8	+	Nicotiana glutinos
MS03G14440.1	Myb-binding site	CAACAG	1823	6	+	Nicotiana tabacum
MS03G14440.1	GARE-motif	TCTGTTG	1823	7	-	Brassica oleracea	gibberellin-responsive element
MS03G14440.1	DRE core	GCCGAC	382	6	-	Arabidopsis thaliana
MS03G14440.1	STRE	AGGGG	1032	5	+	Arabidopsis thaliana
MS03G14440.1	MYC	CATTTG	804	6	+	Arabidopsis thaliana
MS03G14440.1	MYC	CAATTG	980	6	+	Arabidopsis thaliana
MS03G14440.1	MYC	CATTTG	1382	6	-	Arabidopsis thaliana
MS03G14440.1	MYC	CATTTG	1877	6	-	Arabidopsis thaliana
MS03G14440.1	MYC	CATTTG	1973	6	-	Arabidopsis thaliana
MS03G14440.1	LTR	CCGAAA	1517	6	+	Hordeum vulgare	cis-acting element involved in low-temperature responsiveness
MS03G14440.1	ABRE	ACGTG	247	5	+	Arabidopsis thaliana	cis-acting element involved in the abscisic acid responsiveness
MS03G14440.1	ABRE	ACGTG	1174	5	-	Arabidopsis thaliana	cis-acting element involved in the abscisic acid responsiveness
MS03G14440.1	ABRE	ACGTG	1691	5	+	Arabidopsis thaliana	cis-acting element involved in the abscisic acid responsiveness
MS03G14440.1	Myc	TCTCTTA	1117	7	+	Arabidopsis thaliana
MS03G14440.1	WUN-motif	AAATTACT	1039	8	+	Nicotiana glutinosa
MS03G14440.1	TGACG-motif	TGACG	407	5	+	Hordeum vulgare	cis-acting regulatory element involved in the MeJA-responsiveness
MS03G14440.1	TGACG-motif	TGACG	648	5	+	Hordeum vulgare	cis-acting regulatory element involved in the MeJA-responsiveness
MS03G14440.1	TGACG-motif	TGACG	1176	5	-	Hordeum vulgare	cis-acting regulatory element involved in the MeJA-responsiveness
MS03G14440.1	TGACG-motif	TGACG	1625	5	+	Hordeum vulgare	cis-acting regulatory element involved in the MeJA-responsiveness
MS03G14440.1	TGACG-motif	TGACG	1689	5	+	Hordeum vulgare	cis-acting regulatory element involved in the MeJA-responsiveness
MS03G14440.1	TC-rich repeats	ATTCTCTAAC	1108	9	+	Nicotiana tabacum	cis-acting element involved in defense and stress responsiveness
MS03G15890.1	WRE3	CCACCT	245	6	-	Pisum sativum
MS03G15890.1	WRE3	CCACCT	1277	6	+	Pisum sativum
MS03G15890.1	WRE3	CCACCT	1520	6	-	Pisum sativum
MS03G15890.1	WRE3	CCACCT	1771	6	-	Pisum sativum
MS03G15890.1	CGTCA-motif	CGTCA	195	5	-	Hordeum vulgare	cis-acting regulatory element involved in the MeJA-responsiveness
MS03G15890.1	ERE	ATTTCATA	384	8	-	Nicotiana glutinos
MS03G15890.1	MYC	CATTTG	488	6	-	Arabidopsis thaliana
MS03G15890.1	MYC	CAATTG	527	6	+	Arabidopsis thaliana
MS03G15890.1	MYC	CATGTG	565	6	-	Arabidopsis thaliana
MS03G15890.1	MYC	CATGTG	647	6	-	Arabidopsis thaliana
MS03G15890.1	MYC	CAATTG	758	6	+	Arabidopsis thaliana
MS03G15890.1	MYC	CATTTG	1102	6	-	Arabidopsis thaliana
MS03G15890.1	MYC	CAATTG	1182	6	-	Arabidopsis thaliana
MS03G15890.1	MYC	CATGTG	1572	6	-	Arabidopsis thaliana
MS03G15890.1	STRE	AGGGG	998	5	+	Arabidopsis thaliana
MS03G15890.1	STRE	AGGGG	1471	5	+	Arabidopsis thaliana
MS03G15890.1	ARE	AAACCA	256	6	-	Zea mays	cis-acting regulatory element essential for the anaerobic induction
MS03G15890.1	ARE	AAACCA	523	6	+	Zea mays	cis-acting regulatory element essential for the anaerobic induction
MS03G15890.1	ARE	AAACCA	754	6	+	Zea mays	cis-acting regulatory element essential for the anaerobic induction
MS03G15890.1	ARE	AAACCA	889	6	-	Zea mays	cis-acting regulatory element essential for the anaerobic induction
MS03G15890.1	ARE	AAACCA	1507	6	-	Zea mays	cis-acting regulatory element essential for the anaerobic induction
MS03G15890.1	LTR	CCGAAA	1009	6	-	Hordeum vulgare	cis-acting element involved in low-temperature responsiveness
MS03G15890.1	ABRE	ACGTG	414	5	+	Arabidopsis thaliana	cis-acting element involved in the abscisic acid responsiveness
MS03G15890.1	ABRE	ACGTG	1778	5	+	Arabidopsis thaliana	cis-acting element involved in the abscisic acid responsiveness
MS03G15890.1	ABRE	ACGTG	1902	5	-	Arabidopsis thaliana	cis-acting element involved in the abscisic acid responsiveness
MS03G15890.1	TCA-element	CCATCTTTTT	1743	9	+	Nicotiana tabacum	cis-acting element involved in salicylic acid responsiveness
MS03G15890.1	TGA-element	AACGAC	1892	6	+	Brassica oleracea	auxin-responsive element
MS03G15890.1	O2-site	GATGACATGG	667	9	+	Zea mays	cis-acting regulatory element involved in zein metabolism regulation
MS03G15890.1	MBS	CAACTG	306	6	-	Arabidopsis thaliana	MYB binding site involved in drought-inducibility
MS03G15890.1	TGACG-motif	TGACG	195	5	+	Hordeum vulgare	cis-acting regulatory element involved in the MeJA-responsiveness
MS03G15890.1	W box	TTGACC	1214	6	+	Arabidopsis thaliana
MS03G16170.1	LTR	CCGAAA	994	6	-	Hordeum vulgare	cis-acting element involved in low-temperature responsiveness
MS03G16170.1	LTR	CCGAAA	1577	6	-	Hordeum vulgare	cis-acting element involved in low-temperature responsiveness
MS03G16170.1	ABRE	ACGTG	745	5	+	Arabidopsis thaliana	cis-acting element involved in the abscisic acid responsiveness
MS03G16170.1	ABRE	ACGTG	1960	5	-	Arabidopsis thaliana	cis-acting element involved in the abscisic acid responsiveness
MS03G16170.1	WUN-motif	AAATTACTA	1032	9	-	Nicotiana glutinosa
MS03G16170.1	WUN-motif	AAATTACT	1033	8	-	Nicotiana glutinosa
MS03G16170.1	WUN-motif	AAATTTCTT	1596	9	+	Nicotiana glutinosa
MS03G16170.1	ARE	AAACCA	437	6	+	Zea mays	cis-acting regulatory element essential for the anaerobic induction
MS03G16170.1	MBS	CAACTG	663	6	+	Arabidopsis thaliana	MYB binding site involved in drought-inducibility
MS03G16170.1	TGACG-motif	TGACG	1957	5	-	Hordeum vulgare	cis-acting regulatory element involved in the MeJA-responsiveness
MS03G16170.1	TC-rich repeats	GTTTTCTTAC	1381	9	-	Nicotiana tabacum	cis-acting element involved in defense and stress responsiveness
MS03G16170.1	DRE core	GCCGAC	1917	6	-	Arabidopsis thaliana
MS03G16170.1	STRE	AGGGG	272	5	-	Arabidopsis thaliana
MS03G16170.1	MYC	CAATTG	1258	6	-	Arabidopsis thaliana
MS03G16170.1	MYC	CATTTG	1432	6	-	Arabidopsis thaliana
MS03G16170.1	MYC	CATGTG	1686	6	-	Arabidopsis thaliana
MS03G16170.1	MYC	CATTTG	1839	6	-	Arabidopsis thaliana
MS03G16170.1	ERE	ATTTCATA	851	8	+	Nicotiana glutinos
MS03G16170.1	CGTCA-motif	CGTCA	1957	5	+	Hordeum vulgare	cis-acting regulatory element involved in the MeJA-responsiveness
MS03G16170.1	ATC-motif	TGCTATCCA	1526	9	+	Pisum sativum	part of a conserved DNA module involved in light responsiveness
MS03G16170.1	TATC-box	TATCCCA	923	7	+	Oryza sativa	cis-acting element involved in gibberellin-responsiveness
MS03G16170.1	WRE3	CCACCT	638	6	-	Pisum sativum
MS03G16170.1	GC-motif	CCCCCG	532	6	+	Zea mays	enhancer-like element involved in anoxic specific inducibility
MS03G16170.1	GC-motif	CCCCCG	611	6	+	Zea mays	enhancer-like element involved in anoxic specific inducibility
MS03G16420.1	DRE1	ACCGAGA	765	7	+	Zea mays
MS03G16420.1	STRE	AGGGG	1663	5	-	Arabidopsis thaliana
MS03G16420.1	STRE	AGGGG	1815	5	-	Arabidopsis thaliana
MS03G16420.1	MYC	CATTTG	159	6	+	Arabidopsis thaliana
MS03G16420.1	MYC	CATGTG	272	6	+	Arabidopsis thaliana
MS03G16420.1	MYC	CATTTG	336	6	-	Arabidopsis thaliana
MS03G16420.1	MYC	CATTTG	485	6	+	Arabidopsis thaliana
MS03G16420.1	MYC	CATGTG	901	6	-	Arabidopsis thaliana
MS03G16420.1	MYC	CATGTG	1378	6	+	Arabidopsis thaliana
MS03G16420.1	MYC	CAATTG	1598	6	-	Arabidopsis thaliana
MS03G16420.1	MYC	CATTTG	1827	6	+	Arabidopsis thaliana
MS03G16420.1	MYC	CAATTG	1917	6	-	Arabidopsis thaliana
MS03G16420.1	LTR	CCGAAA	988	6	+	Hordeum vulgare	cis-acting element involved in low-temperature responsiveness
MS03G16420.1	ARE	AAACCA	537	6	-	Zea mays	cis-acting regulatory element essential for the anaerobic induction
MS03G16420.1	ARE	AAACCA	1089	6	-	Zea mays	cis-acting regulatory element essential for the anaerobic induction
MS03G16420.1	ARE	AAACCA	1140	6	+	Zea mays	cis-acting regulatory element essential for the anaerobic induction
MS03G16420.1	ARE	AAACCA	1165	6	+	Zea mays	cis-acting regulatory element essential for the anaerobic induction
MS03G16420.1	ARE	AAACCA	1366	6	+	Zea mays	cis-acting regulatory element essential for the anaerobic induction
MS03G16420.1	ARE	AAACCA	1432	6	-	Zea mays	cis-acting regulatory element essential for the anaerobic induction
MS03G16420.1	MBS	CAACTG	1329	6	-	Arabidopsis thaliana	MYB binding site involved in drought-inducibility
MS03G16420.1	MBS	CAACTG	1675	6	+	Arabidopsis thaliana	MYB binding site involved in drought-inducibility
MS03G16420.1	W box	TTGACC	762	6	+	Arabidopsis thaliana
MS03G16420.1	O2-site	GATGATGTGG	1897	9	+	Zea mays	cis-acting regulatory element involved in zein metabolism regulation
MS03G20410.1	CGTCA-motif	CGTCA	629	5	+	Hordeum vulgare	cis-acting regulatory element involved in the MeJA-responsiveness
MS03G20410.1	GC-motif	CCCCCG	1613	6	+	Zea mays	enhancer-like element involved in anoxic specific inducibility
MS03G20410.1	WRE3	CCACCT	1606	6	+	Pisum sativum
MS03G20410.1	Myb-binding site	CAACAG	1215	6	+	Nicotiana tabacum
MS03G20410.1	MYC	CATGTG	893	6	-	Arabidopsis thaliana
MS03G20410.1	STRE	AGGGG	568	5	+	Arabidopsis thaliana
MS03G20410.1	STRE	AGGGG	990	5	+	Arabidopsis thaliana
MS03G20410.1	STRE	AGGGG	1487	5	+	Arabidopsis thaliana
MS03G20410.1	W box	TTGACC	4	6	-	Arabidopsis thaliana
MS03G20410.1	W box	TTGACC	201	6	+	Arabidopsis thaliana
MS03G20410.1	TGACG-motif	TGACG	629	5	-	Hordeum vulgare	cis-acting regulatory element involved in the MeJA-responsiveness
MS03G20410.1	ARE	AAACCA	388	6	+	Zea mays	cis-acting regulatory element essential for the anaerobic induction
MS03G20410.1	ARE	AAACCA	1091	6	+	Zea mays	cis-acting regulatory element essential for the anaerobic induction
MS03G20410.1	ARE	AAACCA	1538	6	-	Zea mays	cis-acting regulatory element essential for the anaerobic induction
MS03G20410.1	ARE	AAACCA	1592	6	+	Zea mays	cis-acting regulatory element essential for the anaerobic induction
MS03G23070.1	AuxRR-core	GGTCCAT	726	7	+	Nicotiana tabacum	cis-acting regulatory element involved in auxin responsiveness
MS03G23070.1	MBS	CAACTG	1525	6	-	Arabidopsis thaliana	MYB binding site involved in drought-inducibility
MS03G23070.1	TGACG-motif	TGACG	3	5	-	Hordeum vulgare	cis-acting regulatory element involved in the MeJA-responsiveness
MS03G23070.1	TGACG-motif	TGACG	525	5	-	Hordeum vulgare	cis-acting regulatory element involved in the MeJA-responsiveness
MS03G23070.1	TGACG-motif	TGACG	1623	5	+	Hordeum vulgare	cis-acting regulatory element involved in the MeJA-responsiveness
MS03G23070.1	TC-rich repeats	ATTCTCTAAC	1248	9	-	Nicotiana tabacum	cis-acting element involved in defense and stress responsiveness
MS03G23070.1	W box	TTGACC	1680	6	-	Arabidopsis thaliana
MS03G23070.1	GARE-motif	TCTGTTG	1311	7	-	Brassica oleracea	gibberellin-responsive element
MS03G23070.1	Myb-binding site	CAACAG	1311	6	+	Nicotiana tabacum
MS03G23070.1	ERE	ATTTTAAA	214	8	+	Nicotiana glutinos
MS03G23070.1	ERE	ATTTTAAA	265	8	-	Nicotiana glutinos
MS03G23070.1	DRE1	ACCGAGA	722	7	-	Zea mays
MS03G23070.1	WRE3	CCACCT	1557	6	-	Pisum sativum
MS03G23070.1	WRE3	CCACCT	1691	6	-	Pisum sativum
MS03G23070.1	CGTCA-motif	CGTCA	3	5	+	Hordeum vulgare	cis-acting regulatory element involved in the MeJA-responsiveness
MS03G23070.1	CGTCA-motif	CGTCA	525	5	+	Hordeum vulgare	cis-acting regulatory element involved in the MeJA-responsiveness
MS03G23070.1	CGTCA-motif	CGTCA	1623	5	-	Hordeum vulgare	cis-acting regulatory element involved in the MeJA-responsiveness
MS03G23070.1	ARE	AAACCA	611	6	+	Zea mays	cis-acting regulatory element essential for the anaerobic induction
MS03G23070.1	ARE	AAACCA	810	6	-	Zea mays	cis-acting regulatory element essential for the anaerobic induction
MS03G23070.1	ARE	AAACCA	1007	6	+	Zea mays	cis-acting regulatory element essential for the anaerobic induction
MS03G23070.1	ARE	AAACCA	1345	6	-	Zea mays	cis-acting regulatory element essential for the anaerobic induction
MS03G23070.1	ARE	AAACCA	1878	6	+	Zea mays	cis-acting regulatory element essential for the anaerobic induction
MS03G23070.1	WUN-motif	TTATTACAT	167	9	-	Nicotiana glutinosa
MS03G23070.1	WUN-motif	AAATTACTA	567	9	-	Nicotiana glutinosa
MS03G23070.1	WUN-motif	AAATTACT	568	8	-	Nicotiana glutinosa
MS03G23070.1	ABRE	ACGTG	933	5	+	Arabidopsis thaliana	cis-acting element involved in the abscisic acid responsiveness
MS03G23070.1	ABRE	ACGTG	1228	5	+	Arabidopsis thaliana	cis-acting element involved in the abscisic acid responsiveness
MS03G23070.1	MYC	CATGTG	1834	6	-	Arabidopsis thaliana
MS03G23070.1	STRE	AGGGG	22	5	+	Arabidopsis thaliana
MS03G23070.1	STRE	AGGGG	655	5	-	Arabidopsis thaliana
MS03G23070.1	STRE	AGGGG	1957	5	+	Arabidopsis thaliana
MS03G24020.1	STRE	AGGGG	808	5	+	Arabidopsis thaliana
MS03G24020.1	STRE	AGGGG	1492	5	+	Arabidopsis thaliana
MS03G24020.1	MYC	CATTTG	600	6	+	Arabidopsis thaliana
MS03G24020.1	MYC	CATGTG	893	6	-	Arabidopsis thaliana
MS03G24020.1	MYC	CATGTG	1430	6	+	Arabidopsis thaliana
MS03G24020.1	MYC	CATTTG	1664	6	-	Arabidopsis thaliana
MS03G24020.1	MYC	CAATTG	1792	6	-	Arabidopsis thaliana
MS03G24020.1	ARE	AAACCA	343	6	+	Zea mays	cis-acting regulatory element essential for the anaerobic induction
MS03G24020.1	ARE	AAACCA	881	6	-	Zea mays	cis-acting regulatory element essential for the anaerobic induction
MS03G24020.1	MBS	CAACTG	347	6	+	Arabidopsis thaliana	MYB binding site involved in drought-inducibility
MS03G24020.1	TC-rich repeats	ATTCTCTAAC	1325	9	-	Nicotiana tabacum	cis-acting element involved in defense and stress responsiveness
MS03G24020.1	W box	TTGACC	1673	6	-	Arabidopsis thaliana
MS03G24020.1	LTR	CCGAAA	315	6	-	Hordeum vulgare	cis-acting element involved in low-temperature responsiveness
MS03G24020.1	LTR	CCGAAA	1241	6	-	Hordeum vulgare	cis-acting element involved in low-temperature responsiveness
MS03G24020.1	LTR	CCGAAA	1627	6	+	Hordeum vulgare	cis-acting element involved in low-temperature responsiveness
MS03G24020.1	ABRE	CACGTG	969	6	+	Arabidopsis thaliana	cis-acting element involved in the abscisic acid responsiveness
MS03G24020.1	ABRE	ACGTG	970	5	+	Arabidopsis thaliana	cis-acting element involved in the abscisic acid responsiveness
MS03G24020.1	ABRE	ACGTG	1576	5	-	Arabidopsis thaliana	cis-acting element involved in the abscisic acid responsiveness
MS03G24020.1	WUN-motif	AAATTACT	277	8	-	Nicotiana glutinosa
MS03G24020.1	WUN-motif	AAATTACTA	1343	9	+	Nicotiana glutinosa
MS03G24020.1	TCA-element	CCATCTTTTT	1518	9	+	Nicotiana tabacum	cis-acting element involved in salicylic acid responsiveness
MS03G24020.1	WRE3	CCACCT	533	6	+	Pisum sativum
MS03G24020.1	WRE3	CCACCT	1317	6	-	Pisum sativum
MS03G24020.1	TGA-element	AACGAC	456	6	+	Brassica oleracea	auxin-responsive element
MS03G24020.1	ERE	ATTTTAAA	60	8	+	Nicotiana glutinos
MS03G24020.1	ERE	ATTTTAAA	62	8	-	Nicotiana glutinos
MS03G24020.1	ERE	ATTTTAAA	69	8	-	Nicotiana glutinos
MS03G24020.1	ERE	ATTTTAAA	76	8	-	Nicotiana glutinos
MS03G25230.1	O2-site	GTTGACGTGA	553	9	-	Zea mays	cis-acting regulatory element involved in zein metabolism regulation
MS03G25230.1	O2-site	GATGA(C/T)(A/G)TG(A/G)	826	8	+	Zea mays	cis-acting regulatory element involved in zein metabolism regulation
MS03G25230.1	TGACG-motif	TGACG	1203	5	-	Hordeum vulgare	cis-acting regulatory element involved in the MeJA-responsiveness
MS03G25230.1	TC-rich repeats	GTTTTCTTAC	54	9	-	Nicotiana tabacum	cis-acting element involved in defense and stress responsiveness
MS03G25230.1	W box	TTGACC	350	6	+	Arabidopsis thaliana
MS03G25230.1	LTR	CCGAAA	1560	6	+	Hordeum vulgare	cis-acting element involved in low-temperature responsiveness
MS03G25230.1	ABRE	ACGTG	336	5	-	Arabidopsis thaliana	cis-acting element involved in the abscisic acid responsiveness
MS03G25230.1	ABRE	TACGGTC	1771	7	+	Arabidopsis thaliana	cis-acting element involved in the abscisic acid responsiveness
MS03G25230.1	Myc	TCTCTTA	1881	7	+	Arabidopsis thaliana
MS03G25230.1	MYC	CATGTG	75	6	-	Arabidopsis thaliana
MS03G25230.1	MYC	CATGTG	77	6	+	Arabidopsis thaliana
MS03G25230.1	MYC	CAATTG	522	6	+	Arabidopsis thaliana
MS03G25230.1	MYC	CATTTG	1682	6	+	Arabidopsis thaliana
MS03G25230.1	STRE	AGGGG	500	5	+	Arabidopsis thaliana
MS03G25230.1	STRE	AGGGG	1212	5	-	Arabidopsis thaliana
MS03G25230.1	ERE	ATTTCATA	919	8	-	Nicotiana glutinos
MS03G25230.1	ERE	ATTTTAAA	932	8	-	Nicotiana glutinos
MS03G25230.1	ERE	ATTTTAAA	1149	8	-	Nicotiana glutinos
MS03G25230.1	ERE	ATTTCATA	1835	8	+	Nicotiana glutinos
MS03G25230.1	WRE3	CCACCT	1139	6	-	Pisum sativum
MS03G25230.1	WRE3	CCACCT	1440	6	-	Pisum sativum
MS03G25230.1	WRE3	CCACCT	1590	6	-	Pisum sativum
MS03G25230.1	TCA-element	CCATCTTTTT	626	9	+	Nicotiana tabacum	cis-acting element involved in salicylic acid responsiveness
MS03G25230.1	TCA-element	TCAGAAGAGG	855	9	+	Brassica oleracea	cis-acting element involved in salicylic acid responsiveness
MS03G25230.1	CGTCA-motif	CGTCA	1203	5	+	Hordeum vulgare	cis-acting regulatory element involved in the MeJA-responsiveness
MS04G01000.1	ERE	ATTTTAAA	1315	8	+	Nicotiana glutinos
MS04G01000.1	ERE	ATTTTAAA	1317	8	-	Nicotiana glutinos
MS04G01000.1	CGTCA-motif	CGTCA	162	5	+	Hordeum vulgare	cis-acting regulatory element involved in the MeJA-responsiveness
MS04G01000.1	CGTCA-motif	CGTCA	1889	5	+	Hordeum vulgare	cis-acting regulatory element involved in the MeJA-responsiveness
MS04G01000.1	ABRE	ACGTG	170	5	-	Arabidopsis thaliana	cis-acting element involved in the abscisic acid responsiveness
MS04G01000.1	ABRE	ACGTG	214	5	+	Arabidopsis thaliana	cis-acting element involved in the abscisic acid responsiveness
MS04G01000.1	ABRE	CGTACGTGCA	351	9	-	Hordeum vulgare	cis-acting element involved in the abscisic acid responsiveness
MS04G01000.1	LTR	CCGAAA	496	6	+	Hordeum vulgare	cis-acting element involved in low-temperature responsiveness
MS04G01000.1	ARE	AAACCA	1744	6	+	Zea mays	cis-acting regulatory element essential for the anaerobic induction
MS04G01000.1	STRE	AGGGG	1460	5	-	Arabidopsis thaliana
MS04G01000.1	STRE	AGGGG	1611	5	+	Arabidopsis thaliana
MS04G01000.1	STRE	AGGGG	1851	5	-	Arabidopsis thaliana
MS04G01000.1	MYC	CATTTG	300	6	+	Arabidopsis thaliana
MS04G01000.1	MYC	CAATTG	329	6	+	Arabidopsis thaliana
MS04G01000.1	MYC	CATGTG	1437	6	-	Arabidopsis thaliana
MS04G01000.1	MBSI	TTTTTACGGTTA	1264	11	+	Petunia hybrida	MYB binding site involved in flavonoid biosynthetic genes regulation
MS04G01000.1	TGA-element	AACGAC	1411	6	-	Brassica oleracea	auxin-responsive element
MS04G01000.1	TATC-box	TATCCCA	1916	7	+	Oryza sativa	cis-acting element involved in gibberellin-responsiveness
MS04G01000.1	Myc	TCTCTTA	1131	7	-	Arabidopsis thaliana
MS04G01000.1	TGACG-motif	TGACG	162	5	-	Hordeum vulgare	cis-acting regulatory element involved in the MeJA-responsiveness
MS04G01000.1	TGACG-motif	TGACG	1889	5	-	Hordeum vulgare	cis-acting regulatory element involved in the MeJA-responsiveness
MS04G01000.1	MBS	CAACTG	1372	6	+	Arabidopsis thaliana	MYB binding site involved in drought-inducibility
MS04G01000.1	DRE core	GCCGAC	1432	6	+	Arabidopsis thaliana
MS04G01000.1	Myb-binding site	CAACAG	1463	6	-	Nicotiana tabacum
MS04G03130.1	TGA-element	AACGAC	1414	6	+	Brassica oleracea	auxin-responsive element
MS04G03130.1	TGA-element	AACGAC	1980	6	+	Brassica oleracea	auxin-responsive element
MS04G03130.1	TCA-element	TCAGAAGAGG	862	9	-	Brassica oleracea	cis-acting element involved in salicylic acid responsiveness
MS04G03130.1	TATC-box	TATCCCA	1823	7	-	Oryza sativa	cis-acting element involved in gibberellin-responsiveness
MS04G03130.1	TATC-box	TATCCCA	1848	7	-	Oryza sativa	cis-acting element involved in gibberellin-responsiveness
MS04G03130.1	WRE3	CCACCT	1218	6	+	Pisum sativum
MS04G03130.1	ERE	ATTTCATA	306	8	+	Nicotiana glutinos
MS04G03130.1	STRE	AGGGG	1141	5	+	Arabidopsis thaliana
MS04G03130.1	MYC	CATTTG	759	6	+	Arabidopsis thaliana
MS04G03130.1	MYC	CAATTG	1270	6	-	Arabidopsis thaliana
MS04G03130.1	MYC	CATGTG	1283	6	+	Arabidopsis thaliana
MS04G03130.1	MYC	CATTTG	1407	6	+	Arabidopsis thaliana
MS04G03130.1	MYC	CATTTG	1515	6	+	Arabidopsis thaliana
MS04G03130.1	MYC	CATGTG	1658	6	-	Arabidopsis thaliana
MS04G03130.1	LTR	CCGAAA	1304	6	-	Hordeum vulgare	cis-acting element involved in low-temperature responsiveness
MS04G03130.1	ABRE	ACGTG	15	5	+	Arabidopsis thaliana	cis-acting element involved in the abscisic acid responsiveness
MS04G03130.1	ABRE	CACGTG	216	6	+	Arabidopsis thaliana	cis-acting element involved in the abscisic acid responsiveness
MS04G03130.1	ABRE	ACGTG	217	5	+	Arabidopsis thaliana	cis-acting element involved in the abscisic acid responsiveness
MS04G03130.1	ABRE	ACGTG	391	5	-	Arabidopsis thaliana	cis-acting element involved in the abscisic acid responsiveness
MS04G03130.1	ABRE	ACGTG	482	5	-	Arabidopsis thaliana	cis-acting element involved in the abscisic acid responsiveness
MS04G03130.1	ABRE	ACGTG	1788	5	-	Arabidopsis thaliana	cis-acting element involved in the abscisic acid responsiveness
MS04G03130.1	ARE	AAACCA	212	6	+	Zea mays	cis-acting regulatory element essential for the anaerobic induction
MS04G03130.1	ARE	AAACCA	590	6	-	Zea mays	cis-acting regulatory element essential for the anaerobic induction
MS04G03130.1	ARE	AAACCA	1172	6	-	Zea mays	cis-acting regulatory element essential for the anaerobic induction
MS04G03130.1	ARE	AAACCA	1463	6	-	Zea mays	cis-acting regulatory element essential for the anaerobic induction
MS04G03130.1	ARE	AAACCA	1633	6	+	Zea mays	cis-acting regulatory element essential for the anaerobic induction
MS04G03130.1	MBS	CAACTG	1016	6	+	Arabidopsis thaliana	MYB binding site involved in drought-inducibility
MS04G03130.1	W box	TTGACC	670	6	+	Arabidopsis thaliana
MS04G03770.1	WUN-motif	AAATTTCTT	1028	9	-	Nicotiana glutinosa
MS04G03770.1	ABRE	ACGTG	936	5	+	Arabidopsis thaliana	cis-acting element involved in the abscisic acid responsiveness
MS04G03770.1	W box	TTGACC	946	6	+	Arabidopsis thaliana
MS04G03770.1	TC-rich repeats	ATTCTCTAAC	1463	9	-	Nicotiana tabacum	cis-acting element involved in defense and stress responsiveness
MS04G03770.1	MBS	CAACTG	282	6	-	Arabidopsis thaliana	MYB binding site involved in drought-inducibility
MS04G03770.1	ARE	AAACCA	800	6	+	Zea mays	cis-acting regulatory element essential for the anaerobic induction
MS04G03770.1	ARE	AAACCA	1689	6	+	Zea mays	cis-acting regulatory element essential for the anaerobic induction
MS04G03770.1	ARE	AAACCA	1795	6	+	Zea mays	cis-acting regulatory element essential for the anaerobic induction
MS04G03770.1	Myb-binding site	CAACAG	1508	6	+	Nicotiana tabacum
MS04G03770.1	GARE-motif	TCTGTTG	1508	7	-	Brassica oleracea	gibberellin-responsive element
MS04G03770.1	MYC	CATTTG	397	6	-	Arabidopsis thaliana
MS04G03770.1	STRE	AGGGG	198	5	+	Arabidopsis thaliana
MS04G03770.1	STRE	AGGGG	324	5	-	Arabidopsis thaliana
MS04G03770.1	STRE	AGGGG	337	5	-	Arabidopsis thaliana
MS04G03770.1	STRE	AGGGG	840	5	+	Arabidopsis thaliana
MS04G03770.1	STRE	AGGGG	1567	5	+	Arabidopsis thaliana
MS04G03770.1	STRE	AGGGG	1832	5	-	Arabidopsis thaliana
MS04G03770.1	ERE	ATTTTAAA	1930	8	-	Nicotiana glutinos
MS04G03770.1	TGA-element	AACGAC	495	6	+	Brassica oleracea	auxin-responsive element
MS04G03770.1	TCA-element	CCATCTTTTT	1946	9	+	Nicotiana tabacum	cis-acting element involved in salicylic acid responsiveness
MS04G03770.1	TATC-box	TATCCCA	686	7	+	Oryza sativa	cis-acting element involved in gibberellin-responsiveness
MS04G04390.1	AuxRE	TGTCTCAATAAG	259	12	+	Glycine max	part of an auxin-responsive element
MS04G04390.1	CGTCA-motif	CGTCA	1143	5	+	Hordeum vulgare	cis-acting regulatory element involved in the MeJA-responsiveness
MS04G04390.1	CGTCA-motif	CGTCA	1231	5	+	Hordeum vulgare	cis-acting regulatory element involved in the MeJA-responsiveness
MS04G04390.1	CGTCA-motif	CGTCA	1871	5	+	Hordeum vulgare	cis-acting regulatory element involved in the MeJA-responsiveness
MS04G04390.1	GARE-motif	TCTGTTG	196	7	-	Brassica oleracea	gibberellin-responsive element
MS04G04390.1	Myb-binding site	CAACAG	196	6	+	Nicotiana tabacum
MS04G04390.1	Myb-binding site	CAACAG	1691	6	-	Nicotiana tabacum
MS04G04390.1	MYC	CAATTG	731	6	+	Arabidopsis thaliana
MS04G04390.1	MYC	CATTTG	956	6	+	Arabidopsis thaliana
MS04G04390.1	MYC	CAATTG	1101	6	-	Arabidopsis thaliana
MS04G04390.1	MYC	CATTTG	1348	6	+	Arabidopsis thaliana
MS04G04390.1	STRE	AGGGG	844	5	+	Arabidopsis thaliana
MS04G04390.1	STRE	AGGGG	1200	5	-	Arabidopsis thaliana
MS04G04390.1	STRE	AGGGG	1283	5	+	Arabidopsis thaliana
MS04G04390.1	STRE	AGGGG	1295	5	+	Arabidopsis thaliana
MS04G04390.1	ABRE	GCAACGTGTC	1409	9	-	Hordeum vulgare	cis-acting element involved in the abscisic acid responsiveness
MS04G04390.1	W box	TTGACC	15	6	+	Arabidopsis thaliana
MS04G04390.1	TGACG-motif	TGACG	1143	5	-	Hordeum vulgare	cis-acting regulatory element involved in the MeJA-responsiveness
MS04G04390.1	TGACG-motif	TGACG	1231	5	-	Hordeum vulgare	cis-acting regulatory element involved in the MeJA-responsiveness
MS04G04390.1	TGACG-motif	TGACG	1871	5	-	Hordeum vulgare	cis-acting regulatory element involved in the MeJA-responsiveness
MS04G04390.1	MBS	CAACTG	124	6	-	Arabidopsis thaliana	MYB binding site involved in drought-inducibility
MS04G04390.1	MBS	CAACTG	141	6	+	Arabidopsis thaliana	MYB binding site involved in drought-inducibility
MS04G04390.1	ARE	AAACCA	25	6	+	Zea mays	cis-acting regulatory element essential for the anaerobic induction
MS04G04390.1	ARE	AAACCA	922	6	-	Zea mays	cis-acting regulatory element essential for the anaerobic induction
MS04G04390.1	ARE	AAACCA	1124	6	-	Zea mays	cis-acting regulatory element essential for the anaerobic induction
MS04G04480.1	ERE	ATTTCATA	1647	8	-	Nicotiana glutinos
MS04G04480.1	ARE	AAACCA	672	6	+	Zea mays	cis-acting regulatory element essential for the anaerobic induction
MS04G04480.1	ARE	AAACCA	1232	6	-	Zea mays	cis-acting regulatory element essential for the anaerobic induction
MS04G04480.1	ARE	AAACCA	1322	6	+	Zea mays	cis-acting regulatory element essential for the anaerobic induction
MS04G04480.1	ARE	AAACCA	1415	6	+	Zea mays	cis-acting regulatory element essential for the anaerobic induction
MS04G04480.1	ARE	AAACCA	1924	6	-	Zea mays	cis-acting regulatory element essential for the anaerobic induction
MS04G04480.1	ABRE	CACGTG	977	6	+	Arabidopsis thaliana	cis-acting element involved in the abscisic acid responsiveness
MS04G04480.1	ABRE	ACGTG	978	5	+	Arabidopsis thaliana	cis-acting element involved in the abscisic acid responsiveness
MS04G04480.1	MYC	CATTTG	989	6	+	Arabidopsis thaliana
MS04G04480.1	MYC	CAATTG	1597	6	-	Arabidopsis thaliana
MS04G04480.1	STRE	AGGGG	311	5	-	Arabidopsis thaliana
MS04G04480.1	STRE	AGGGG	317	5	+	Arabidopsis thaliana
MS04G06550.1	TATC-box	TATCCCA	90	7	-	Oryza sativa	cis-acting element involved in gibberellin-responsiveness
MS04G06550.1	WRE3	CCACCT	1052	6	+	Pisum sativum
MS04G06550.1	CGTCA-motif	CGTCA	15	5	-	Hordeum vulgare	cis-acting regulatory element involved in the MeJA-responsiveness
MS04G06550.1	CGTCA-motif	CGTCA	525	5	+	Hordeum vulgare	cis-acting regulatory element involved in the MeJA-responsiveness
MS04G06550.1	CGTCA-motif	CGTCA	1430	5	+	Hordeum vulgare	cis-acting regulatory element involved in the MeJA-responsiveness
MS04G06550.1	AuxRE	TGTCTCAATAAG	1897	11	-	Glycine max	part of an auxin-responsive element
MS04G06550.1	TGA-element	AACGAC	1209	6	+	Brassica oleracea	auxin-responsive element
MS04G06550.1	ARE	AAACCA	371	6	-	Zea mays	cis-acting regulatory element essential for the anaerobic induction
MS04G06550.1	ARE	AAACCA	1030	6	+	Zea mays	cis-acting regulatory element essential for the anaerobic induction
MS04G06550.1	TGACG-motif	TGACG	15	5	+	Hordeum vulgare	cis-acting regulatory element involved in the MeJA-responsiveness
MS04G06550.1	TGACG-motif	TGACG	525	5	-	Hordeum vulgare	cis-acting regulatory element involved in the MeJA-responsiveness
MS04G06550.1	TGACG-motif	TGACG	1430	5	-	Hordeum vulgare	cis-acting regulatory element involved in the MeJA-responsiveness
MS04G06550.1	TC-rich repeats	ATTCTCTAAC	942	9	+	Nicotiana tabacum	cis-acting element involved in defense and stress responsiveness
MS04G06550.1	ABRE	ACGTG	1107	5	+	Arabidopsis thaliana	cis-acting element involved in the abscisic acid responsiveness
MS04G06550.1	ABRE	ACGTG	1501	5	+	Arabidopsis thaliana	cis-acting element involved in the abscisic acid responsiveness
MS04G06550.1	ABRE	TACGGTC	1505	7	-	Arabidopsis thaliana	cis-acting element involved in the abscisic acid responsiveness
MS04G06550.1	LTR	CCGAAA	303	6	-	Hordeum vulgare	cis-acting element involved in low-temperature responsiveness
MS04G06550.1	WUN-motif	CAATTACAT	733	9	+	Nicotiana glutinosa
MS04G06550.1	MYC	CATTTG	289	6	-	Arabidopsis thaliana
MS04G06550.1	MYC	CATTTG	499	6	-	Arabidopsis thaliana
MS04G06550.1	MYC	CATTTG	606	6	+	Arabidopsis thaliana
MS04G06550.1	MYC	CATTTG	635	6	-	Arabidopsis thaliana
MS04G06550.1	Myb-binding site	CAACAG	1476	6	+	Nicotiana tabacum
MS04G10200.1	MYC	CAATTG	533	6	+	Arabidopsis thaliana
MS04G10200.1	MYC	CATGTG	541	6	-	Arabidopsis thaliana
MS04G10200.1	MYC	CATTTG	563	6	+	Arabidopsis thaliana
MS04G10200.1	MYC	CATGTG	591	6	+	Arabidopsis thaliana
MS04G10200.1	MYC	CATTTG	640	6	+	Arabidopsis thaliana
MS04G10200.1	MYC	CATTTG	1116	6	-	Arabidopsis thaliana
MS04G10200.1	MYC	CATGTG	1476	6	-	Arabidopsis thaliana
MS04G10200.1	MYC	CATGTG	1565	6	-	Arabidopsis thaliana
MS04G10200.1	STRE	AGGGG	569	5	+	Arabidopsis thaliana
MS04G10200.1	STRE	AGGGG	1814	5	-	Arabidopsis thaliana
MS04G10200.1	MBS	CAACTG	1389	6	+	Arabidopsis thaliana	MYB binding site involved in drought-inducibility
MS04G10200.1	TC-rich repeats	ATTCTCTAAC	245	9	+	Nicotiana tabacum	cis-acting element involved in defense and stress responsiveness
MS04G10200.1	TC-rich repeats	ATTCTCTAAC	1510	9	+	Nicotiana tabacum	cis-acting element involved in defense and stress responsiveness
MS04G10200.1	O2-site	GATGATGTGG	1478	9	+	Zea mays	cis-acting regulatory element involved in zein metabolism regulation
MS04G10200.1	WUN-motif	AAATTTCTT	299	9	+	Nicotiana glutinosa
MS04G10200.1	WUN-motif	CAATTACAT	1436	9	+	Nicotiana glutinosa
MS04G10200.1	LTR	CCGAAA	1727	6	-	Hordeum vulgare	cis-acting element involved in low-temperature responsiveness
MS04G10200.1	TCA-element	TCAGAAGAGG	1311	9	+	Brassica oleracea	cis-acting element involved in salicylic acid responsiveness
MS04G10200.1	ERE	ATTTCATA	74	8	-	Nicotiana glutinos
MS04G14540.1	Myb-binding site	CAACAG	1861	6	+	Nicotiana tabacum
MS04G14540.1	W box	TTGACC	992	6	+	Arabidopsis thaliana
MS04G14540.1	TGACG-motif	TGACG	759	5	+	Hordeum vulgare	cis-acting regulatory element involved in the MeJA-responsiveness
MS04G14540.1	TGACG-motif	TGACG	1063	5	-	Hordeum vulgare	cis-acting regulatory element involved in the MeJA-responsiveness
MS04G14540.1	MBS	CAACTG	1045	6	+	Arabidopsis thaliana	MYB binding site involved in drought-inducibility
MS04G14540.1	ARE	AAACCA	690	6	-	Zea mays	cis-acting regulatory element essential for the anaerobic induction
MS04G14540.1	ARE	AAACCA	704	6	+	Zea mays	cis-acting regulatory element essential for the anaerobic induction
MS04G14540.1	ARE	AAACCA	1553	6	+	Zea mays	cis-acting regulatory element essential for the anaerobic induction
MS04G14540.1	ABRE	ACGTG	242	5	+	Arabidopsis thaliana	cis-acting element involved in the abscisic acid responsiveness
MS04G14540.1	ABRE	ACGTG	350	5	+	Arabidopsis thaliana	cis-acting element involved in the abscisic acid responsiveness
MS04G14540.1	ABRE	ACGTG	371	5	+	Arabidopsis thaliana	cis-acting element involved in the abscisic acid responsiveness
MS04G14540.1	ABRE	ACGTG	712	5	-	Arabidopsis thaliana	cis-acting element involved in the abscisic acid responsiveness
MS04G14540.1	ABRE	CACGTG	1168	6	-	Arabidopsis thaliana	cis-acting element involved in the abscisic acid responsiveness
MS04G14540.1	ABRE	ACGTG	1169	5	+	Arabidopsis thaliana	cis-acting element involved in the abscisic acid responsiveness
MS04G14540.1	Myc	TCTCTTA	674	7	+	Arabidopsis thaliana
MS04G14540.1	CGTCA-motif	CGTCA	759	5	-	Hordeum vulgare	cis-acting regulatory element involved in the MeJA-responsiveness
MS04G14540.1	CGTCA-motif	CGTCA	1063	5	+	Hordeum vulgare	cis-acting regulatory element involved in the MeJA-responsiveness
MS04G16890.1	LTR	CCGAAA	568	6	-	Hordeum vulgare	cis-acting element involved in low-temperature responsiveness
MS04G16890.1	LTR	CCGAAA	656	6	+	Hordeum vulgare	cis-acting element involved in low-temperature responsiveness
MS04G16890.1	LTR	CCGAAA	748	6	-	Hordeum vulgare	cis-acting element involved in low-temperature responsiveness
MS04G16890.1	LTR	CCGAAA	763	6	-	Hordeum vulgare	cis-acting element involved in low-temperature responsiveness
MS04G16890.1	LTR	CCGAAA	770	6	-	Hordeum vulgare	cis-acting element involved in low-temperature responsiveness
MS04G16890.1	W box	TTGACC	990	6	-	Arabidopsis thaliana
MS04G16890.1	TGACG-motif	TGACG	34	5	-	Hordeum vulgare	cis-acting regulatory element involved in the MeJA-responsiveness
MS04G16890.1	TGACG-motif	TGACG	430	5	+	Hordeum vulgare	cis-acting regulatory element involved in the MeJA-responsiveness
MS04G16890.1	TGACG-motif	TGACG	926	5	+	Hordeum vulgare	cis-acting regulatory element involved in the MeJA-responsiveness
MS04G16890.1	TGACG-motif	TGACG	943	5	+	Hordeum vulgare	cis-acting regulatory element involved in the MeJA-responsiveness
MS04G16890.1	TGACG-motif	TGACG	1119	5	-	Hordeum vulgare	cis-acting regulatory element involved in the MeJA-responsiveness
MS04G16890.1	TGACG-motif	TGACG	1242	5	+	Hordeum vulgare	cis-acting regulatory element involved in the MeJA-responsiveness
MS04G16890.1	TGACG-motif	TGACG	1296	5	+	Hordeum vulgare	cis-acting regulatory element involved in the MeJA-responsiveness
MS04G16890.1	O2-site	GATGATGTGG	1780	9	+	Zea mays	cis-acting regulatory element involved in zein metabolism regulation
MS04G16890.1	ARE	AAACCA	659	6	+	Zea mays	cis-acting regulatory element essential for the anaerobic induction
MS04G16890.1	ARE	AAACCA	664	6	+	Zea mays	cis-acting regulatory element essential for the anaerobic induction
MS04G16890.1	ARE	AAACCA	1191	6	-	Zea mays	cis-acting regulatory element essential for the anaerobic induction
MS04G16890.1	ARE	AAACCA	1573	6	-	Zea mays	cis-acting regulatory element essential for the anaerobic induction
MS04G16890.1	ARE	AAACCA	1774	6	+	Zea mays	cis-acting regulatory element essential for the anaerobic induction
MS04G16890.1	ARE	AAACCA	1861	6	-	Zea mays	cis-acting regulatory element essential for the anaerobic induction
MS04G16890.1	ARE	AAACCA	1874	6	-	Zea mays	cis-acting regulatory element essential for the anaerobic induction
MS04G16890.1	GARE-motif	TCTGTTG	693	7	-	Brassica oleracea	gibberellin-responsive element
MS04G16890.1	Myb-binding site	CAACAG	693	6	+	Nicotiana tabacum
MS04G16890.1	MYC	CATGTG	1068	6	+	Arabidopsis thaliana
MS04G16890.1	MYC	CATTTG	1500	6	-	Arabidopsis thaliana
MS04G16890.1	MYC	CAATTG	1569	6	-	Arabidopsis thaliana
MS04G16890.1	MYC	CATTTG	1778	6	-	Arabidopsis thaliana
MS04G16890.1	MYC	CATTTG	1857	6	+	Arabidopsis thaliana
MS04G16890.1	STRE	AGGGG	367	5	+	Arabidopsis thaliana
MS04G16890.1	STRE	AGGGG	415	5	+	Arabidopsis thaliana
MS04G16890.1	STRE	AGGGG	789	5	-	Arabidopsis thaliana
MS04G16890.1	DRE1	ACCGAGA	529	7	+	Zea mays
MS04G16890.1	ERE	ATTTCATA	1441	8	+	Nicotiana glutinos
MS04G16890.1	TGA-element	AACGAC	112	6	-	Brassica oleracea	auxin-responsive element
MS04G16890.1	CGTCA-motif	CGTCA	34	5	+	Hordeum vulgare	cis-acting regulatory element involved in the MeJA-responsiveness
MS04G16890.1	CGTCA-motif	CGTCA	430	5	-	Hordeum vulgare	cis-acting regulatory element involved in the MeJA-responsiveness
MS04G16890.1	CGTCA-motif	CGTCA	926	5	-	Hordeum vulgare	cis-acting regulatory element involved in the MeJA-responsiveness
MS04G16890.1	CGTCA-motif	CGTCA	943	5	-	Hordeum vulgare	cis-acting regulatory element involved in the MeJA-responsiveness
MS04G16890.1	CGTCA-motif	CGTCA	1119	5	+	Hordeum vulgare	cis-acting regulatory element involved in the MeJA-responsiveness
MS04G16890.1	CGTCA-motif	CGTCA	1242	5	-	Hordeum vulgare	cis-acting regulatory element involved in the MeJA-responsiveness
MS04G16890.1	CGTCA-motif	CGTCA	1296	5	-	Hordeum vulgare	cis-acting regulatory element involved in the MeJA-responsiveness
MS04G16890.1	GC-motif	CCCCCG	233	6	-	Zea mays	enhancer-like element involved in anoxic specific inducibility
MS04G16890.1	TCA-element	CCATCTTTTT	1521	9	-	Nicotiana tabacum	cis-acting element involved in salicylic acid responsiveness
MS04G19340.1	STRE	AGGGG	224	5	+	Arabidopsis thaliana
MS04G19340.1	STRE	AGGGG	1282	5	-	Arabidopsis thaliana
MS04G19340.1	STRE	AGGGG	1922	5	-	Arabidopsis thaliana
MS04G19340.1	STRE	AGGGG	1949	5	-	Arabidopsis thaliana
MS04G19340.1	MYC	CATTTG	481	6	-	Arabidopsis thaliana
MS04G19340.1	MYC	CATTTG	488	6	+	Arabidopsis thaliana
MS04G19340.1	MYC	CAATTG	850	6	+	Arabidopsis thaliana
MS04G19340.1	MYC	CATTTG	1302	6	+	Arabidopsis thaliana
MS04G19340.1	MYC	CATTTG	1820	6	-	Arabidopsis thaliana
MS04G19340.1	Myb-binding site	CAACAG	710	6	-	Nicotiana tabacum
MS04G19340.1	Myb-binding site	CAACAG	744	6	+	Nicotiana tabacum
MS04G19340.1	GARE-motif	TCTGTTG	709	7	+	Brassica oleracea	gibberellin-responsive element
MS04G19340.1	W box	TTGACC	248	6	+	Arabidopsis thaliana
MS04G19340.1	W box	TTGACC	276	6	-	Arabidopsis thaliana
MS04G19340.1	W box	TTGACC	957	6	-	Arabidopsis thaliana
MS04G19340.1	TGACG-motif	TGACG	290	5	-	Hordeum vulgare	cis-acting regulatory element involved in the MeJA-responsiveness
MS04G19340.1	TGACG-motif	TGACG	892	5	-	Hordeum vulgare	cis-acting regulatory element involved in the MeJA-responsiveness
MS04G19340.1	TGACG-motif	TGACG	1065	5	-	Hordeum vulgare	cis-acting regulatory element involved in the MeJA-responsiveness
MS04G19340.1	TGACG-motif	TGACG	1838	5	-	Hordeum vulgare	cis-acting regulatory element involved in the MeJA-responsiveness
MS04G19340.1	TC-rich repeats	ATTCTCTAAC	463	9	+	Nicotiana tabacum	cis-acting element involved in defense and stress responsiveness
MS04G19340.1	LTR	CCGAAA	258	6	+	Hordeum vulgare	cis-acting element involved in low-temperature responsiveness
MS04G19340.1	Myc	TCTCTTA	1511	7	+	Arabidopsis thaliana
MS04G19340.1	ABRE	GACACGTGGC	341	9	+	Triticum aestivum	cis-acting element involved in the abscisic acid responsiveness
MS04G19340.1	ABRE	CACGTG	343	6	+	Arabidopsis thaliana	cis-acting element involved in the abscisic acid responsiveness
MS04G19340.1	ABRE	ACGTG	344	5	+	Arabidopsis thaliana	cis-acting element involved in the abscisic acid responsiveness
MS04G19340.1	ABRE	GACACGTGGC	375	9	+	Triticum aestivum	cis-acting element involved in the abscisic acid responsiveness
MS04G19340.1	ABRE	CACGTG	377	6	+	Arabidopsis thaliana	cis-acting element involved in the abscisic acid responsiveness
MS04G19340.1	ABRE	ACGTG	378	5	+	Arabidopsis thaliana	cis-acting element involved in the abscisic acid responsiveness
MS04G19340.1	ABRE	GACACGTGGC	409	9	+	Triticum aestivum	cis-acting element involved in the abscisic acid responsiveness
MS04G19340.1	ABRE	CACGTG	411	6	+	Arabidopsis thaliana	cis-acting element involved in the abscisic acid responsiveness
MS04G19340.1	ABRE	ACGTG	412	5	+	Arabidopsis thaliana	cis-acting element involved in the abscisic acid responsiveness
MS04G19340.1	ABRE	ACGTG	610	5	-	Arabidopsis thaliana	cis-acting element involved in the abscisic acid responsiveness
MS04G19340.1	ABRE	CACGTG	1903	6	-	Arabidopsis thaliana	cis-acting element involved in the abscisic acid responsiveness
MS04G19340.1	ABRE	ACGTG	1904	5	+	Arabidopsis thaliana	cis-acting element involved in the abscisic acid responsiveness
MS04G19340.1	TCA-element	TCAGAAGAGG	818	9	+	Brassica oleracea	cis-acting element involved in salicylic acid responsiveness
MS04G19340.1	WRE3	CCACCT	1954	6	+	Pisum sativum
MS04G19340.1	CGTCA-motif	CGTCA	290	5	+	Hordeum vulgare	cis-acting regulatory element involved in the MeJA-responsiveness
MS04G19340.1	CGTCA-motif	CGTCA	892	5	+	Hordeum vulgare	cis-acting regulatory element involved in the MeJA-responsiveness
MS04G19340.1	CGTCA-motif	CGTCA	1065	5	+	Hordeum vulgare	cis-acting regulatory element involved in the MeJA-responsiveness
MS04G19340.1	CGTCA-motif	CGTCA	1838	5	+	Hordeum vulgare	cis-acting regulatory element involved in the MeJA-responsiveness
MS04G19340.1	ERE	ATTTTAAA	862	8	+	Nicotiana glutinos
MS04G19340.1	ERE	ATTTTAAA	864	8	-	Nicotiana glutinos
MS05G01610.1	GARE-motif	TCTGTTG	20	7	-	Brassica oleracea	gibberellin-responsive element
MS05G01610.1	Myb-binding site	CAACAG	20	6	+	Nicotiana tabacum
MS05G01610.1	MYC	CATTTG	51	6	+	Arabidopsis thaliana
MS05G01610.1	MYC	CATTTG	68	6	+	Arabidopsis thaliana
MS05G01610.1	MYC	CATTTG	97	6	+	Arabidopsis thaliana
MS05G01610.1	MYC	CATTTG	945	6	-	Arabidopsis thaliana
MS05G01610.1	MYC	CATTTG	1083	6	-	Arabidopsis thaliana
MS05G01610.1	MYC	CATTTG	1145	6	-	Arabidopsis thaliana
MS05G01610.1	MYC	CATTTG	1625	6	-	Arabidopsis thaliana
MS05G01610.1	MYC	CATTTG	1924	6	-	Arabidopsis thaliana
MS05G01610.1	STRE	AGGGG	809	5	-	Arabidopsis thaliana
MS05G01610.1	STRE	AGGGG	1745	5	-	Arabidopsis thaliana
MS05G01610.1	WUN-motif	TTATTACAT	1183	9	+	Nicotiana glutinosa
MS05G01610.1	LTR	CCGAAA	1874	6	-	Hordeum vulgare	cis-acting element involved in low-temperature responsiveness
MS05G01610.1	ABRE	ACGTG	928	5	+	Arabidopsis thaliana	cis-acting element involved in the abscisic acid responsiveness
MS05G01610.1	ABRE	ACGTG	1066	5	+	Arabidopsis thaliana	cis-acting element involved in the abscisic acid responsiveness
MS05G01610.1	ABRE	ACGTG	1408	5	-	Arabidopsis thaliana	cis-acting element involved in the abscisic acid responsiveness
MS05G01610.1	ABRE	ACGTG	1691	5	+	Arabidopsis thaliana	cis-acting element involved in the abscisic acid responsiveness
MS05G01610.1	Myc	TCTCTTA	1776	7	+	Arabidopsis thaliana
MS05G01610.1	MBS	CAACTG	910	6	-	Arabidopsis thaliana	MYB binding site involved in drought-inducibility
MS05G01610.1	MBS	CAACTG	1048	6	-	Arabidopsis thaliana	MYB binding site involved in drought-inducibility
MS05G01610.1	W box	TTGACC	120	6	+	Arabidopsis thaliana
MS05G01610.1	ARE	AAACCA	144	6	+	Zea mays	cis-acting regulatory element essential for the anaerobic induction
MS05G01610.1	ARE	AAACCA	529	6	-	Zea mays	cis-acting regulatory element essential for the anaerobic induction
MS05G01610.1	ARE	AAACCA	895	6	+	Zea mays	cis-acting regulatory element essential for the anaerobic induction
MS05G01610.1	ARE	AAACCA	941	6	+	Zea mays	cis-acting regulatory element essential for the anaerobic induction
MS05G01610.1	ARE	AAACCA	1033	6	+	Zea mays	cis-acting regulatory element essential for the anaerobic induction
MS05G01610.1	ARE	AAACCA	1079	6	+	Zea mays	cis-acting regulatory element essential for the anaerobic induction
MS05G01610.1	ARE	AAACCA	1928	6	-	Zea mays	cis-acting regulatory element essential for the anaerobic induction
MS05G01610.1	DRE	TACCGACAT	1458	9	-	Arabidopsis thaliana	cis-acting element involved in dehydration, low-temp, salt stresses MS05G01610.1 Box 4 ATTAAT 229 6 + Petroselinum crispum part of a conserved DNA module involved in light responsiveness MS05G01610.1 CAT-box GCCACT 327 6 + Arabidopsis thaliana cis-acting regulatory element related to meristem expression MS05G01610.1 Unnamed__16 GCTGCCCGTC 1559 9 - Zea mays MS05G01610.1 ATCT-motif AATCTAATCC 1631 …
MS05G16980.1	ERE	ATTTCATA	77	8	-	Nicotiana glutinos
MS05G17220.1	CGTCA-motif	CGTCA	961	5	-	Hordeum vulgare	cis-acting regulatory element involved in the MeJA-responsiveness
MS05G17220.1	CGTCA-motif	CGTCA	1434	5	-	Hordeum vulgare	cis-acting regulatory element involved in the MeJA-responsiveness
MS05G17220.1	TCA-element	CCATCTTTTT	740	9	-	Nicotiana tabacum	cis-acting element involved in salicylic acid responsiveness
MS05G17220.1	TCA-element	CCATCTTTTT	929	9	+	Nicotiana tabacum	cis-acting element involved in salicylic acid responsiveness
MS05G17220.1	WUN-motif	ACATTACGG	916	9	+	Nicotiana glutinosa
MS05G17220.1	Myc	TCTCTTA	967	7	-	Arabidopsis thaliana
MS05G17220.1	ABRE	ACGTG	381	5	-	Arabidopsis thaliana	cis-acting element involved in the abscisic acid responsiveness
MS05G17220.1	MBS	CAACTG	632	6	+	Arabidopsis thaliana	MYB binding site involved in drought-inducibility
MS05G17220.1	TGACG-motif	TGACG	961	5	+	Hordeum vulgare	cis-acting regulatory element involved in the MeJA-responsiveness
MS05G17220.1	TGACG-motif	TGACG	1434	5	+	Hordeum vulgare	cis-acting regulatory element involved in the MeJA-responsiveness
MS05G17220.1	ARE	AAACCA	1427	6	-	Zea mays	cis-acting regulatory element essential for the anaerobic induction
MS05G17220.1	MYC	CATGTG	176	6	-	Arabidopsis thaliana
MS05G17220.1	MYC	CATTTG	510	6	-	Arabidopsis thaliana
MS05G17220.1	MYC	CATTTG	1381	6	-	Arabidopsis thaliana
MS05G17220.1	STRE	AGGGG	900	5	+	Arabidopsis thaliana
MS05G19060.1	CGTCA-motif	CGTCA	351	5	-	Hordeum vulgare	cis-acting regulatory element involved in the MeJA-responsiveness
MS05G19060.1	WRE3	CCACCT	1076	6	-	Pisum sativum
MS05G19060.1	WRE3	CCACCT	1260	6	-	Pisum sativum
MS05G19060.1	ERE	ATTTTAAA	1466	8	-	Nicotiana glutinos
MS05G19060.1	Myb-binding site	CAACAG	911	6	-	Nicotiana tabacum
MS05G19060.1	STRE	AGGGG	1451	5	+	Arabidopsis thaliana
MS05G19060.1	STRE	AGGGG	1820	5	+	Arabidopsis thaliana
MS05G19060.1	MYC	CATGTG	259	6	-	Arabidopsis thaliana
MS05G19060.1	MYC	CATGTG	694	6	-	Arabidopsis thaliana
MS05G19060.1	MYC	CATTTG	710	6	+	Arabidopsis thaliana
MS05G19060.1	MYC	CATTTG	775	6	+	Arabidopsis thaliana
MS05G19060.1	MYC	CATGTG	922	6	+	Arabidopsis thaliana
MS05G19060.1	MYC	CATTTG	1536	6	+	Arabidopsis thaliana
MS05G19060.1	MYC	CATTTG	1645	6	+	Arabidopsis thaliana
MS05G19060.1	MYC	CATTTG	1911	6	+	Arabidopsis thaliana
MS05G19060.1	MYC	CATTTG	1945	6	+	Arabidopsis thaliana
MS05G19060.1	LTR	CCGAAA	1422	6	-	Hordeum vulgare	cis-acting element involved in low-temperature responsiveness
MS05G19060.1	LTR	CCGAAA	1921	6	+	Hordeum vulgare	cis-acting element involved in low-temperature responsiveness
MS05G19060.1	WUN-motif	AAATTTCCT	223	9	-	Brassica oleracea	wound-responsive element
MS05G19060.1	WUN-motif	TTATTACAT	1884	9	-	Nicotiana glutinosa
MS05G19060.1	ARE	AAACCA	598	6	-	Zea mays	cis-acting regulatory element essential for the anaerobic induction
MS05G19060.1	ARE	AAACCA	863	6	-	Zea mays	cis-acting regulatory element essential for the anaerobic induction
MS05G19060.1	ARE	AAACCA	1191	6	-	Zea mays	cis-acting regulatory element essential for the anaerobic induction
MS05G19060.1	ARE	AAACCA	1418	6	-	Zea mays	cis-acting regulatory element essential for the anaerobic induction
MS05G19060.1	ARE	AAACCA	1915	6	-	Zea mays	cis-acting regulatory element essential for the anaerobic induction
MS05G19060.1	MBS	CAACTG	379	6	-	Arabidopsis thaliana	MYB binding site involved in drought-inducibility
MS05G19060.1	MBS	CAACTG	555	6	-	Arabidopsis thaliana	MYB binding site involved in drought-inducibility
MS05G19060.1	MBS	CAACTG	852	6	-	Arabidopsis thaliana	MYB binding site involved in drought-inducibility
MS05G19060.1	TC-rich repeats	GTTTTCTTAC	836	9	+	Nicotiana tabacum	cis-acting element involved in defense and stress responsiveness
MS05G19060.1	TGACG-motif	TGACG	351	5	+	Hordeum vulgare	cis-acting regulatory element involved in the MeJA-responsiveness
MS05G21870.1	STRE	AGGGG	157	5	+	Arabidopsis thaliana
MS05G21870.1	MYC	CATTTG	33	6	-	Arabidopsis thaliana
MS05G21870.1	MYC	CATTTG	455	6	-	Arabidopsis thaliana
MS05G21870.1	MYC	CATGTG	732	6	-	Arabidopsis thaliana
MS05G21870.1	MYC	CATGTG	1433	6	-	Arabidopsis thaliana
MS05G21870.1	ABRE	ACGTG	101	5	-	Arabidopsis thaliana	cis-acting element involved in the abscisic acid responsiveness
MS05G21870.1	ABRE	ACGTG	751	5	-	Arabidopsis thaliana	cis-acting element involved in the abscisic acid responsiveness
MS05G21870.1	ABRE	ACGTG	1202	5	-	Arabidopsis thaliana	cis-acting element involved in the abscisic acid responsiveness
MS05G21870.1	ABRE	CACGTG	1299	6	-	Arabidopsis thaliana	cis-acting element involved in the abscisic acid responsiveness
MS05G21870.1	ABRE	ACGTG	1300	5	+	Arabidopsis thaliana	cis-acting element involved in the abscisic acid responsiveness
MS05G21870.1	ABRE	ACGTG	1317	5	+	Arabidopsis thaliana	cis-acting element involved in the abscisic acid responsiveness
MS05G21870.1	WUN-motif	AAATTACTA	1099	9	-	Nicotiana glutinosa
MS05G21870.1	WUN-motif	AAATTACT	1100	8	-	Nicotiana glutinosa
MS05G21870.1	WUN-motif	AAATTTCTT	1340	9	+	Nicotiana glutinosa
MS05G21870.1	ARE	AAACCA	40	6	-	Zea mays	cis-acting regulatory element essential for the anaerobic induction
MS05G21870.1	TGA-element	AACGAC	962	6	+	Brassica oleracea	auxin-responsive element
MS05G21870.1	TGA-element	AACGAC	1279	6	-	Brassica oleracea	auxin-responsive element
MS05G21870.1	TGA-element	AACGAC	1701	6	+	Brassica oleracea	auxin-responsive element
MS05G21870.1	WRE3	CCACCT	1483	6	+	Pisum sativum
MS06G03090.1	CGTCA-motif	CGTCA	1472	5	-	Hordeum vulgare	cis-acting regulatory element involved in the MeJA-responsiveness
MS06G03090.1	TGACG-motif	TGACG	1472	5	+	Hordeum vulgare	cis-acting regulatory element involved in the MeJA-responsiveness
MS06G03090.1	TC-rich repeats	GTTTTCTTAC	113	9	+	Nicotiana tabacum	cis-acting element involved in defense and stress responsiveness
MS06G03090.1	TC-rich repeats	GTTTTCTTAC	125	9	-	Nicotiana tabacum	cis-acting element involved in defense and stress responsiveness
MS06G03090.1	TC-rich repeats	GTTTTCTTAC	163	9	+	Nicotiana tabacum	cis-acting element involved in defense and stress responsiveness
MS06G03090.1	MBS	CAACTG	1840	6	+	Arabidopsis thaliana	MYB binding site involved in drought-inducibility
MS06G03090.1	Myc	TCTCTTA	1436	7	+	Arabidopsis thaliana
MS06G03090.1	ABRE	ACGTG	111	5	+	Arabidopsis thaliana	cis-acting element involved in the abscisic acid responsiveness
MS06G03090.1	ABRE	ACGTG	161	5	+	Arabidopsis thaliana	cis-acting element involved in the abscisic acid responsiveness
MS06G03090.1	ABRE	ACGTG	1057	5	+	Arabidopsis thaliana	cis-acting element involved in the abscisic acid responsiveness
MS06G03090.1	ABRE	ACGTG	1357	5	+	Arabidopsis thaliana	cis-acting element involved in the abscisic acid responsiveness
MS06G03090.1	ABRE	ACGTG	1375	5	-	Arabidopsis thaliana	cis-acting element involved in the abscisic acid responsiveness
MS06G03090.1	ABRE	ACGTG	1680	5	+	Arabidopsis thaliana	cis-acting element involved in the abscisic acid responsiveness
MS06G03090.1	LTR	CCGAAA	1829	6	+	Hordeum vulgare	cis-acting element involved in low-temperature responsiveness
MS06G03090.1	WUN-motif	AAATTACTA	77	9	+	Nicotiana glutinosa
MS06G03090.1	WUN-motif	TTATTACAT	1506	9	-	Nicotiana glutinosa
MS06G03090.1	STRE	AGGGG	456	5	+	Arabidopsis thaliana
MS06G03090.1	STRE	AGGGG	1651	5	-	Arabidopsis thaliana
MS06G03090.1	STRE	AGGGG	1950	5	-	Arabidopsis thaliana
MS06G03090.1	STRE	AGGGG	1986	5	-	Arabidopsis thaliana
MS06G03090.1	MYC	CATGTG	132	6	-	Arabidopsis thaliana
MS06G03090.1	MYC	CATTTG	1613	6	-	Arabidopsis thaliana
MS06G03090.1	MYC	CATTTG	1669	6	+	Arabidopsis thaliana
MS06G03090.1	GARE-motif	TCTGTTG	1003	7	-	Brassica oleracea	gibberellin-responsive element
MS06G03090.1	Myb-binding site	CAACAG	1003	6	+	Nicotiana tabacum
MS06G03300.1	TGA-element	AACGAC	1980	6	+	Brassica oleracea	auxin-responsive element
MS06G03300.1	CGTCA-motif	CGTCA	201	5	-	Hordeum vulgare	cis-acting regulatory element involved in the MeJA-responsiveness
MS06G03300.1	CGTCA-motif	CGTCA	1535	5	+	Hordeum vulgare	cis-acting regulatory element involved in the MeJA-responsiveness
MS06G03300.1	TCA-element	TCAGAAGAGG	878	9	-	Brassica oleracea	cis-acting element involved in salicylic acid responsiveness
MS06G03300.1	ABRE	ACGTG	117	5	+	Arabidopsis thaliana	cis-acting element involved in the abscisic acid responsiveness
MS06G03300.1	ABRE	ACGTG	548	5	-	Arabidopsis thaliana	cis-acting element involved in the abscisic acid responsiveness
MS06G03300.1	ABRE	ACGTG	1345	5	+	Arabidopsis thaliana	cis-acting element involved in the abscisic acid responsiveness
MS06G03300.1	Myc	TCTCTTA	563	7	-	Arabidopsis thaliana
MS06G03300.1	LTR	CCGAAA	1821	6	-	Hordeum vulgare	cis-acting element involved in low-temperature responsiveness
MS06G03300.1	TC-rich repeats	GTTTTCTTAC	660	9	-	Nicotiana tabacum	cis-acting element involved in defense and stress responsiveness
MS06G03300.1	TGACG-motif	TGACG	201	5	+	Hordeum vulgare	cis-acting regulatory element involved in the MeJA-responsiveness
MS06G03300.1	TGACG-motif	TGACG	1535	5	-	Hordeum vulgare	cis-acting regulatory element involved in the MeJA-responsiveness
MS06G03300.1	W box	TTGACC	459	6	+	Arabidopsis thaliana
MS06G03300.1	W box	TTGACC	690	6	+	Arabidopsis thaliana
MS06G03300.1	ARE	AAACCA	14	6	+	Zea mays	cis-acting regulatory element essential for the anaerobic induction
MS06G03300.1	ARE	AAACCA	478	6	+	Zea mays	cis-acting regulatory element essential for the anaerobic induction
MS06G03300.1	Myb-binding site	CAACAG	253	6	+	Nicotiana tabacum
MS06G03300.1	MYC	CATGTG	358	6	+	Arabidopsis thaliana
MS06G03300.1	MYC	CATTTG	464	6	-	Arabidopsis thaliana
MS06G03300.1	MYC	CATTTG	526	6	-	Arabidopsis thaliana
MS06G03300.1	MYC	CAATTG	687	6	+	Arabidopsis thaliana
MS06G03300.1	MYC	CATTTG	703	6	+	Arabidopsis thaliana
MS06G03300.1	MYC	CATTTG	779	6	+	Arabidopsis thaliana
MS06G03300.1	STRE	AGGGG	1304	5	+	Arabidopsis thaliana
MS06G03970.1	TATC-box	TATCCCA	34	7	+	Oryza sativa	cis-acting element involved in gibberellin-responsiveness
MS06G03970.1	TGA-element	AACGAC	396	6	+	Brassica oleracea	auxin-responsive element
MS06G03970.1	STRE	AGGGG	357	5	+	Arabidopsis thaliana
MS06G03970.1	STRE	AGGGG	423	5	+	Arabidopsis thaliana
MS06G03970.1	STRE	AGGGG	493	5	-	Arabidopsis thaliana
MS06G03970.1	STRE	AGGGG	506	5	-	Arabidopsis thaliana
MS06G03970.1	STRE	AGGGG	592	5	-	Arabidopsis thaliana
MS06G03970.1	STRE	AGGGG	974	5	+	Arabidopsis thaliana
MS06G03970.1	STRE	AGGGG	1708	5	+	Arabidopsis thaliana
MS06G03970.1	GARE-motif	TCTGTTG	1650	7	-	Brassica oleracea	gibberellin-responsive element
MS06G03970.1	Myb-binding site	CAACAG	1650	6	+	Nicotiana tabacum
MS06G03970.1	ARE	AAACCA	1799	6	+	Zea mays	cis-acting regulatory element essential for the anaerobic induction
MS06G03970.1	ARE	AAACCA	1903	6	+	Zea mays	cis-acting regulatory element essential for the anaerobic induction
MS06G03970.1	W box	TTGACC	1073	6	+	Arabidopsis thaliana
MS06G03970.1	TC-rich repeats	ATTCTCTAAC	1605	9	-	Nicotiana tabacum	cis-acting element involved in defense and stress responsiveness
MS06G03970.1	MBS	CAACTG	444	6	-	Arabidopsis thaliana	MYB binding site involved in drought-inducibility
MS06G03970.1	MBS	CAACTG	1792	6	-	Arabidopsis thaliana	MYB binding site involved in drought-inducibility
MS06G03970.1	ABRE	ACGTG	1063	5	+	Arabidopsis thaliana	cis-acting element involved in the abscisic acid responsiveness
MS06G03970.1	WUN-motif	TAATTACTC	1415	9	-	Nicotiana glutinosa
MS06G04400.1	WUN-motif	AAATTACTA	932	9	-	Nicotiana glutinosa
MS06G04400.1	WUN-motif	AAATTACT	933	8	-	Nicotiana glutinosa
MS06G04400.1	Myc	TCTCTTA	1353	7	+	Arabidopsis thaliana
MS06G04400.1	W box	TTGACC	238	6	-	Arabidopsis thaliana
MS06G04400.1	W box	TTGACC	390	6	+	Arabidopsis thaliana
MS06G04400.1	W box	TTGACC	1951	6	-	Arabidopsis thaliana
MS06G04400.1	MBS	CAACTG	500	6	-	Arabidopsis thaliana	MYB binding site involved in drought-inducibility
MS06G04400.1	MBS	CAACTG	516	6	+	Arabidopsis thaliana	MYB binding site involved in drought-inducibility
MS06G04400.1	ARE	AAACCA	303	6	+	Zea mays	cis-acting regulatory element essential for the anaerobic induction
MS06G04400.1	ARE	AAACCA	400	6	+	Zea mays	cis-acting regulatory element essential for the anaerobic induction
MS06G04400.1	DRE core	GCCGAC	292	6	+	Arabidopsis thaliana
MS06G04400.1	MYC	CAATTG	1810	6	-	Arabidopsis thaliana
MS06G04400.1	STRE	AGGGG	1229	5	+	Arabidopsis thaliana
MS06G04400.1	ERE	ATTTTAAA	58	8	+	Nicotiana glutinos
MS06G04400.1	GC-motif	CCCCCG	1457	6	-	Zea mays	enhancer-like element involved in anoxic specific inducibility
MS06G04400.1	WRE3	CCACCT	943	6	-	Pisum sativum
MS06G04570.1	CGTCA-motif	CGTCA	1347	5	-	Hordeum vulgare	cis-acting regulatory element involved in the MeJA-responsiveness
MS06G04570.1	WRE3	CCACCT	100	6	-	Pisum sativum
MS06G04570.1	ERE	ATTTTAAA	1455	8	-	Nicotiana glutinos
MS06G04570.1	ERE	ATTTTAAA	1567	8	+	Nicotiana glutinos
MS06G04570.1	ERE	ATTTTAAA	1584	8	-	Nicotiana glutinos
MS06G04570.1	DRE core	GCCGAC	1625	6	-	Arabidopsis thaliana
MS06G04570.1	MYC	CATTTG	266	6	-	Arabidopsis thaliana
MS06G04570.1	MYC	CAATTG	996	6	+	Arabidopsis thaliana
MS06G04570.1	MYC	CATGTG	1978	6	-	Arabidopsis thaliana
MS06G04570.1	STRE	AGGGG	388	5	-	Arabidopsis thaliana
MS06G04570.1	STRE	AGGGG	1066	5	+	Arabidopsis thaliana
MS06G04570.1	WUN-motif	AAATTTCTT	251	9	+	Nicotiana glutinosa
MS06G04570.1	WUN-motif	AAATTACT	645	8	-	Nicotiana glutinosa
MS06G04570.1	ABRE	CGTACGTGCA	354	9	+	Hordeum vulgare	cis-acting element involved in the abscisic acid responsiveness
MS06G04570.1	ABRE	ACGTG	357	5	+	Arabidopsis thaliana	cis-acting element involved in the abscisic acid responsiveness
MS06G04570.1	ABRE	GCCGCGTGGC	1092	9	-	Oryza sativa	cis-acting element involved in the abscisic acid responsiveness
MS06G04570.1	ABRE	CACGTG	1094	6	-	Arabidopsis thaliana	cis-acting element involved in the abscisic acid responsiveness
MS06G04570.1	ABRE	ACGTG	1095	5	+	Arabidopsis thaliana	cis-acting element involved in the abscisic acid responsiveness
MS06G04570.1	ABRE	CGTACGTGCA	1241	9	-	Hordeum vulgare	cis-acting element involved in the abscisic acid responsiveness
MS06G04570.1	ABRE	ACGTG	1243	5	-	Arabidopsis thaliana	cis-acting element involved in the abscisic acid responsiveness
MS06G04570.1	ABRE	ACGTG	1297	5	-	Arabidopsis thaliana	cis-acting element involved in the abscisic acid responsiveness
MS06G04570.1	ABRE	ACGTG	1575	5	+	Arabidopsis thaliana	cis-acting element involved in the abscisic acid responsiveness
MS06G04570.1	ABRE	CACGTG	1964	6	-	Arabidopsis thaliana	cis-acting element involved in the abscisic acid responsiveness
MS06G04570.1	ABRE	ACGTG	1965	5	+	Arabidopsis thaliana	cis-acting element involved in the abscisic acid responsiveness
MS06G04570.1	LTR	CCGAAA	858	6	+	Hordeum vulgare	cis-acting element involved in low-temperature responsiveness
MS06G04570.1	TC-rich repeats	ATTCTCTAAC	1694	9	-	Nicotiana tabacum	cis-acting element involved in defense and stress responsiveness
MS06G04570.1	TGACG-motif	TGACG	1347	5	+	Hordeum vulgare	cis-acting regulatory element involved in the MeJA-responsiveness
MS06G04570.1	MBS	CAACTG	481	6	+	Arabidopsis thaliana	MYB binding site involved in drought-inducibility
MS06G04570.1	MBS	CAACTG	1536	6	-	Arabidopsis thaliana	MYB binding site involved in drought-inducibility
MS06G06850.1	CGTCA-motif	CGTCA	324	5	-	Hordeum vulgare	cis-acting regulatory element involved in the MeJA-responsiveness
MS06G06850.1	CGTCA-motif	CGTCA	544	5	+	Hordeum vulgare	cis-acting regulatory element involved in the MeJA-responsiveness
MS06G06850.1	CGTCA-motif	CGTCA	1262	5	+	Hordeum vulgare	cis-acting regulatory element involved in the MeJA-responsiveness
MS06G06850.1	CGTCA-motif	CGTCA	1898	5	+	Hordeum vulgare	cis-acting regulatory element involved in the MeJA-responsiveness
MS06G06850.1	TATC-box	TATCCCA	591	7	-	Oryza sativa	cis-acting element involved in gibberellin-responsiveness
MS06G06850.1	TCA-element	CCATCTTTTT	584	9	-	Nicotiana tabacum	cis-acting element involved in salicylic acid responsiveness
MS06G06850.1	WRE3	CCACCT	1185	6	+	Pisum sativum
MS06G06850.1	STRE	AGGGG	188	5	+	Arabidopsis thaliana
MS06G06850.1	STRE	AGGGG	1034	5	+	Arabidopsis thaliana
MS06G06850.1	STRE	AGGGG	1082	5	-	Arabidopsis thaliana
MS06G06850.1	STRE	AGGGG	1986	5	+	Arabidopsis thaliana
MS06G06850.1	MYC	CATTTG	517	6	-	Arabidopsis thaliana
MS06G06850.1	MYC	CATTTG	599	6	+	Arabidopsis thaliana
MS06G06850.1	MYC	CATGTG	1775	6	-	Arabidopsis thaliana
MS06G06850.1	LTR	CCGAAA	1268	6	+	Hordeum vulgare	cis-acting element involved in low-temperature responsiveness
MS06G06850.1	LTR	CCGAAA	1399	6	-	Hordeum vulgare	cis-acting element involved in low-temperature responsiveness
MS06G06850.1	ABRE	CACGTG	114	6	+	Arabidopsis thaliana	cis-acting element involved in the abscisic acid responsiveness
MS06G06850.1	ABRE	ACGTG	115	5	+	Arabidopsis thaliana	cis-acting element involved in the abscisic acid responsiveness
MS06G06850.1	ABRE	GCAACGTGTC	989	9	+	Hordeum vulgare	cis-acting element involved in the abscisic acid responsiveness
MS06G06850.1	ABRE	ACGTG	1580	5	-	Arabidopsis thaliana	cis-acting element involved in the abscisic acid responsiveness
MS06G06850.1	ABRE	ACGTG	1760	5	+	Arabidopsis thaliana	cis-acting element involved in the abscisic acid responsiveness
MS06G06850.1	ABRE	CACGTG	1858	6	-	Arabidopsis thaliana	cis-acting element involved in the abscisic acid responsiveness
MS06G06850.1	ABRE	ACGTG	1859	5	+	Arabidopsis thaliana	cis-acting element involved in the abscisic acid responsiveness
MS06G06850.1	WUN-motif	AAATTTCTT	374	9	+	Nicotiana glutinosa
MS06G06850.1	ARE	AAACCA	213	6	-	Zea mays	cis-acting regulatory element essential for the anaerobic induction
MS06G06850.1	ARE	AAACCA	766	6	+	Zea mays	cis-acting regulatory element essential for the anaerobic induction
MS06G06850.1	TGACG-motif	TGACG	324	5	+	Hordeum vulgare	cis-acting regulatory element involved in the MeJA-responsiveness
MS06G06850.1	TGACG-motif	TGACG	544	5	-	Hordeum vulgare	cis-acting regulatory element involved in the MeJA-responsiveness
MS06G06850.1	TGACG-motif	TGACG	1262	5	-	Hordeum vulgare	cis-acting regulatory element involved in the MeJA-responsiveness
MS06G06850.1	TGACG-motif	TGACG	1898	5	-	Hordeum vulgare	cis-acting regulatory element involved in the MeJA-responsiveness
MS06G07760.1	Myb-binding site	CAACAG	885	6	-	Nicotiana tabacum
MS06G07760.1	Myb-binding site	CAACAG	1657	6	-	Nicotiana tabacum
MS06G07760.1	STRE	AGGGG	1413	5	+	Arabidopsis thaliana
MS06G07760.1	STRE	AGGGG	1808	5	-	Arabidopsis thaliana
MS06G07760.1	MYC	CATTTG	1012	6	+	Arabidopsis thaliana
MS06G07760.1	ABRE	ACGTG	172	5	+	Arabidopsis thaliana	cis-acting element involved in the abscisic acid responsiveness
MS06G07760.1	ABRE	ACGTG	1219	5	+	Arabidopsis thaliana	cis-acting element involved in the abscisic acid responsiveness
MS06G07760.1	ARE	AAACCA	36	6	-	Zea mays	cis-acting regulatory element essential for the anaerobic induction
MS06G07760.1	ARE	AAACCA	259	6	+	Zea mays	cis-acting regulatory element essential for the anaerobic induction
MS06G07760.1	ARE	AAACCA	366	6	+	Zea mays	cis-acting regulatory element essential for the anaerobic induction
MS06G07760.1	ARE	AAACCA	1016	6	-	Zea mays	cis-acting regulatory element essential for the anaerobic induction
MS06G07760.1	O2-site	GATGA(C/T)(A/G)TG(A/G)	945	8	+	Zea mays	cis-acting regulatory element involved in zein metabolism regulation
MS06G07760.1	MBS	CAACTG	435	6	-	Arabidopsis thaliana	MYB binding site involved in drought-inducibility
MS06G07760.1	MBS	CAACTG	867	6	+	Arabidopsis thaliana	MYB binding site involved in drought-inducibility
MS06G07760.1	MBS	CAACTG	1462	6	+	Arabidopsis thaliana	MYB binding site involved in drought-inducibility
MS06G07760.1	TGACG-motif	TGACG	535	5	+	Hordeum vulgare	cis-acting regulatory element involved in the MeJA-responsiveness
MS06G07760.1	TGACG-motif	TGACG	1945	5	-	Hordeum vulgare	cis-acting regulatory element involved in the MeJA-responsiveness
MS06G07760.1	TC-rich repeats	GTTTTCTTAC	1018	9	+	Nicotiana tabacum	cis-acting element involved in defense and stress responsiveness
MS06G07760.1	CGTCA-motif	CGTCA	535	5	-	Hordeum vulgare	cis-acting regulatory element involved in the MeJA-responsiveness
MS06G07760.1	CGTCA-motif	CGTCA	1945	5	+	Hordeum vulgare	cis-acting regulatory element involved in the MeJA-responsiveness
MS06G07760.1	WRE3	CCACCT	1035	6	+	Pisum sativum
MS06G14840.1	MYC	CATTTG	1483	6	-	Arabidopsis thaliana
MS06G14840.1	MYC	CATGTG	1707	6	+	Arabidopsis thaliana
MS06G14840.1	Myb-binding site	CAACAG	1857	6	+	Nicotiana tabacum
MS06G14840.1	ARE	AAACCA	269	6	+	Zea mays	cis-acting regulatory element essential for the anaerobic induction
MS06G14840.1	ARE	AAACCA	1544	6	+	Zea mays	cis-acting regulatory element essential for the anaerobic induction
MS06G14840.1	MBS	CAACTG	1281	6	+	Arabidopsis thaliana	MYB binding site involved in drought-inducibility
MS06G14840.1	TC-rich repeats	ATTCTCTAAC	447	9	+	Nicotiana tabacum	cis-acting element involved in defense and stress responsiveness
MS06G14840.1	TGACG-motif	TGACG	138	5	-	Hordeum vulgare	cis-acting regulatory element involved in the MeJA-responsiveness
MS06G14840.1	TGACG-motif	TGACG	697	5	-	Hordeum vulgare	cis-acting regulatory element involved in the MeJA-responsiveness
MS06G14840.1	TGACG-motif	TGACG	1055	5	-	Hordeum vulgare	cis-acting regulatory element involved in the MeJA-responsiveness
MS06G14840.1	TGACG-motif	TGACG	1165	5	-	Hordeum vulgare	cis-acting regulatory element involved in the MeJA-responsiveness
MS06G14840.1	W box	TTGACC	668	6	+	Arabidopsis thaliana
MS06G14840.1	W box	TTGACC	1026	6	-	Arabidopsis thaliana
MS06G14840.1	Myc	TCTCTTA	1004	7	-	Arabidopsis thaliana
MS06G14840.1	ABRE	ACGTG	181	5	+	Arabidopsis thaliana	cis-acting element involved in the abscisic acid responsiveness
MS06G14840.1	TCA-element	CCATCTTTTT	170	9	-	Nicotiana tabacum	cis-acting element involved in salicylic acid responsiveness
MS06G14840.1	CGTCA-motif	CGTCA	138	5	+	Hordeum vulgare	cis-acting regulatory element involved in the MeJA-responsiveness
MS06G14840.1	CGTCA-motif	CGTCA	697	5	+	Hordeum vulgare	cis-acting regulatory element involved in the MeJA-responsiveness
MS06G14840.1	CGTCA-motif	CGTCA	1055	5	+	Hordeum vulgare	cis-acting regulatory element involved in the MeJA-responsiveness
MS06G14840.1	CGTCA-motif	CGTCA	1165	5	+	Hordeum vulgare	cis-acting regulatory element involved in the MeJA-responsiveness
MS06G14840.1	ERE	ATTTTAAA	1097	8	-	Nicotiana glutinos
MS06G16750.1	MBS	CAACTG	302	6	+	Arabidopsis thaliana	MYB binding site involved in drought-inducibility
MS06G16750.1	W box	TTGACC	734	6	+	Arabidopsis thaliana
MS06G16750.1	W box	TTGACC	1851	6	+	Arabidopsis thaliana
MS06G16750.1	W box	TTGACC	1886	6	+	Arabidopsis thaliana
MS06G16750.1	TC-rich repeats	GTTTTCTTAC	983	9	-	Nicotiana tabacum	cis-acting element involved in defense and stress responsiveness
MS06G16750.1	TGACG-motif	TGACG	1146	5	-	Hordeum vulgare	cis-acting regulatory element involved in the MeJA-responsiveness
MS06G16750.1	TGACG-motif	TGACG	1563	5	+	Hordeum vulgare	cis-acting regulatory element involved in the MeJA-responsiveness
MS06G16750.1	ARE	AAACCA	780	6	-	Zea mays	cis-acting regulatory element essential for the anaerobic induction
MS06G16750.1	ARE	AAACCA	1875	6	+	Zea mays	cis-acting regulatory element essential for the anaerobic induction
MS06G16750.1	WUN-motif	AAATTACT	149	8	+	Nicotiana glutinosa
MS06G16750.1	WUN-motif	AAATTTCTT	1537	9	+	Nicotiana glutinosa
MS06G16750.1	LTR	CCGAAA	53	6	+	Hordeum vulgare	cis-acting element involved in low-temperature responsiveness
MS06G16750.1	ABRE	ACGTG	1677	5	-	Arabidopsis thaliana	cis-acting element involved in the abscisic acid responsiveness
MS06G16750.1	ABRE	CACGTG	1891	6	-	Arabidopsis thaliana	cis-acting element involved in the abscisic acid responsiveness
MS06G16750.1	ABRE	ACGTG	1892	5	+	Arabidopsis thaliana	cis-acting element involved in the abscisic acid responsiveness
MS06G16750.1	MYC	CATGTG	612	6	-	Arabidopsis thaliana
MS06G16750.1	MYC	CATTTG	754	6	-	Arabidopsis thaliana
MS06G16750.1	STRE	AGGGG	1759	5	+	Arabidopsis thaliana
MS06G16750.1	STRE	AGGGG	1828	5	+	Arabidopsis thaliana
MS06G16750.1	Myb-binding site	CAACAG	464	6	-	Nicotiana tabacum
MS06G16750.1	GARE-motif	TCTGTTG	463	7	+	Brassica oleracea	gibberellin-responsive element
MS06G16750.1	DRE1	ACCGAGA	1854	7	+	Zea mays
MS06G16750.1	TGA-element	AACGAC	1416	6	+	Brassica oleracea	auxin-responsive element
MS06G16750.1	TGA-element	AACGAC	1799	6	+	Brassica oleracea	auxin-responsive element
MS06G16750.1	CGTCA-motif	CGTCA	1146	5	+	Hordeum vulgare	cis-acting regulatory element involved in the MeJA-responsiveness
MS06G16750.1	CGTCA-motif	CGTCA	1563	5	-	Hordeum vulgare	cis-acting regulatory element involved in the MeJA-responsiveness
MS06G17350.1	DRE core	GCCGAC	975	6	-	Arabidopsis thaliana
MS06G17350.1	STRE	AGGGG	797	5	+	Arabidopsis thaliana
MS06G17350.1	STRE	AGGGG	1015	5	+	Arabidopsis thaliana
MS06G17350.1	STRE	AGGGG	1078	5	-	Arabidopsis thaliana
MS06G17350.1	MYC	CATGTG	18	6	-	Arabidopsis thaliana
MS06G17350.1	MYC	CATGTG	526	6	-	Arabidopsis thaliana
MS06G17350.1	MYC	CAATTG	1771	6	-	Arabidopsis thaliana
MS06G17350.1	Myc	TCTCTTA	1139	7	+	Arabidopsis thaliana
MS06G17350.1	ABRE	GACACGTGGC	113	9	-	Triticum aestivum	cis-acting element involved in the abscisic acid responsiveness
MS06G17350.1	ABRE	ACGTG	957	5	+	Arabidopsis thaliana	cis-acting element involved in the abscisic acid responsiveness
MS06G17350.1	ABRE	ACGTG	968	5	+	Arabidopsis thaliana	cis-acting element involved in the abscisic acid responsiveness
MS06G17350.1	ABRE	ACGTG	1237	5	-	Arabidopsis thaliana	cis-acting element involved in the abscisic acid responsiveness
MS06G17350.1	ABRE	ACGTG	1673	5	+	Arabidopsis thaliana	cis-acting element involved in the abscisic acid responsiveness
MS06G17350.1	ABRE	ACGTG	1870	5	-	Arabidopsis thaliana	cis-acting element involved in the abscisic acid responsiveness
MS06G17350.1	ARE	AAACCA	5	6	+	Zea mays	cis-acting regulatory element essential for the anaerobic induction
MS06G17350.1	ARE	AAACCA	281	6	-	Zea mays	cis-acting regulatory element essential for the anaerobic induction
MS06G17350.1	TGACG-motif	TGACG	1592	5	-	Hordeum vulgare	cis-acting regulatory element involved in the MeJA-responsiveness
MS06G17350.1	TGACG-motif	TGACG	1694	5	-	Hordeum vulgare	cis-acting regulatory element involved in the MeJA-responsiveness
MS06G17350.1	MBS	CAACTG	225	6	-	Arabidopsis thaliana	MYB binding site involved in drought-inducibility
MS06G17350.1	MBS	CAACTG	1368	6	-	Arabidopsis thaliana	MYB binding site involved in drought-inducibility
MS06G17350.1	CGTCA-motif	CGTCA	1592	5	+	Hordeum vulgare	cis-acting regulatory element involved in the MeJA-responsiveness
MS06G17350.1	CGTCA-motif	CGTCA	1694	5	+	Hordeum vulgare	cis-acting regulatory element involved in the MeJA-responsiveness
MS06G17350.1	TCA-element	CCATCTTTTT	1324	10	+	Nicotiana tabacum	cis-acting element involved in salicylic acid responsiveness
MS06G17350.1	GC-motif	CCCCCG	590	6	+	Zea mays	enhancer-like element involved in anoxic specific inducibility
MS06G17350.1	ERE	ATTTCATA	1951	8	+	Nicotiana glutinos
MS06G20020.1	DRE1	ACCGAGA	590	7	+	Zea mays
MS06G20020.1	ERE	ATTTTAAA	5	8	-	Nicotiana glutinos
MS06G20020.1	ATC-motif	AGTAATCT	512	8	+	Spinacia oleracea	part of a conserved DNA module involved in light responsiveness
MS06G20020.1	WRE3	CCACCT	976	6	+	Pisum sativum
MS06G20020.1	TCA-element	CCATCTTTTT	1392	9	+	Nicotiana tabacum	cis-acting element involved in salicylic acid responsiveness
MS06G20020.1	WUN-motif	TAATTACTC	97	9	-	Nicotiana glutinosa
MS06G20020.1	ABRE	ACGTG	81	5	+	Arabidopsis thaliana	cis-acting element involved in the abscisic acid responsiveness
MS06G20020.1	ABRE	ACGTG	244	5	-	Arabidopsis thaliana	cis-acting element involved in the abscisic acid responsiveness
MS06G20020.1	ABRE	AACCCGG	317	7	-	Arabidopsis thaliana	cis-acting element involved in the abscisic acid responsiveness
MS06G20020.1	ABRE	CACGTG	1922	6	-	Arabidopsis thaliana	cis-acting element involved in the abscisic acid responsiveness
MS06G20020.1	ABRE	ACGTG	1923	5	+	Arabidopsis thaliana	cis-acting element involved in the abscisic acid responsiveness
MS06G20020.1	LTR	CCGAAA	1065	6	+	Hordeum vulgare	cis-acting element involved in low-temperature responsiveness
MS06G20020.1	W box	TTGACC	587	6	+	Arabidopsis thaliana
MS06G20020.1	MBS	CAACTG	694	6	+	Arabidopsis thaliana	MYB binding site involved in drought-inducibility
MS06G20020.1	MBS	CAACTG	710	6	-	Arabidopsis thaliana	MYB binding site involved in drought-inducibility
MS06G20020.1	MBS	CAACTG	959	6	+	Arabidopsis thaliana	MYB binding site involved in drought-inducibility
MS06G20020.1	Myb-binding site	CAACAG	54	6	-	Nicotiana tabacum
MS06G20020.1	DRE core	GCCGAC	151	6	-	Arabidopsis thaliana
MS06G20020.1	DRE core	GCCGAC	660	6	-	Arabidopsis thaliana
MS06G20020.1	DRE core	GCCGAC	750	6	-	Arabidopsis thaliana
MS06G20020.1	DRE core	GCCGAC	1110	6	+	Arabidopsis thaliana
MS06G22530.1	DRE1	ACCGAGA	1528	7	-	Zea mays
MS06G22530.1	TCA-element	CCATCTTTTT	305	9	+	Nicotiana tabacum	cis-acting element involved in salicylic acid responsiveness
MS06G22530.1	TCA-element	CCATCTTTTT	1492	9	+	Nicotiana tabacum	cis-acting element involved in salicylic acid responsiveness
MS06G22530.1	WRE3	CCACCT	1187	6	+	Pisum sativum
MS06G22530.1	GC-motif	CCCCCG	130	6	+	Zea mays	enhancer-like element involved in anoxic specific inducibility
MS06G22530.1	CGTCA-motif	CGTCA	462	5	-	Hordeum vulgare	cis-acting regulatory element involved in the MeJA-responsiveness
MS06G22530.1	ARE	AAACCA	90	6	+	Zea mays	cis-acting regulatory element essential for the anaerobic induction
MS06G22530.1	ARE	AAACCA	878	6	-	Zea mays	cis-acting regulatory element essential for the anaerobic induction
MS06G22530.1	TC-rich repeats	ATTCTCTAAC	402	9	+	Nicotiana tabacum	cis-acting element involved in defense and stress responsiveness
MS06G22530.1	TC-rich repeats	ATTCTCTAAC	415	9	-	Nicotiana tabacum	cis-acting element involved in defense and stress responsiveness
MS06G22530.1	TGACG-motif	TGACG	462	5	+	Hordeum vulgare	cis-acting regulatory element involved in the MeJA-responsiveness
MS06G22530.1	W box	TTGACC	1072	6	-	Arabidopsis thaliana
MS06G22530.1	W box	TTGACC	1717	6	-	Arabidopsis thaliana
MS06G22530.1	ABRE	CACGTG	369	6	+	Arabidopsis thaliana	cis-acting element involved in the abscisic acid responsiveness
MS06G22530.1	ABRE	ACGTG	370	5	+	Arabidopsis thaliana	cis-acting element involved in the abscisic acid responsiveness
MS06G22530.1	ABRE	CACGTG	379	6	+	Arabidopsis thaliana	cis-acting element involved in the abscisic acid responsiveness
MS06G22530.1	ABRE	ACGTG	380	5	+	Arabidopsis thaliana	cis-acting element involved in the abscisic acid responsiveness
MS06G22530.1	ABRE	TACGGTC	1013	7	-	Arabidopsis thaliana	cis-acting element involved in the abscisic acid responsiveness
MS06G22530.1	STRE	AGGGG	1285	5	+	Arabidopsis thaliana
MS06G22530.1	STRE	AGGGG	1891	5	-	Arabidopsis thaliana
MS06G22530.1	MYC	CATTTG	1870	6	-	Arabidopsis thaliana
MS06G23290.1	TGA-element	AACGAC	1258	6	+	Brassica oleracea	auxin-responsive element
MS06G23290.1	TGA-element	AACGAC	1683	6	+	Brassica oleracea	auxin-responsive element
MS06G23290.1	CGTCA-motif	CGTCA	296	5	+	Hordeum vulgare	cis-acting regulatory element involved in the MeJA-responsiveness
MS06G23290.1	CGTCA-motif	CGTCA	660	5	+	Hordeum vulgare	cis-acting regulatory element involved in the MeJA-responsiveness
MS06G23290.1	CGTCA-motif	CGTCA	1554	5	+	Hordeum vulgare	cis-acting regulatory element involved in the MeJA-responsiveness
MS06G23290.1	CGTCA-motif	CGTCA	1679	5	+	Hordeum vulgare	cis-acting regulatory element involved in the MeJA-responsiveness
MS06G23290.1	ERE	ATTTCATA	1696	8	-	Nicotiana glutinos
MS06G23290.1	MYC	CATTTG	336	6	-	Arabidopsis thaliana
MS06G23290.1	MYC	CAATTG	559	6	+	Arabidopsis thaliana
MS06G23290.1	MYC	CATTTG	678	6	-	Arabidopsis thaliana
MS06G23290.1	MYC	CATTTG	1733	6	+	Arabidopsis thaliana
MS06G23290.1	STRE	AGGGG	33	5	+	Arabidopsis thaliana
MS06G23290.1	STRE	AGGGG	996	5	-	Arabidopsis thaliana
MS06G23290.1	STRE	AGGGG	1973	5	+	Arabidopsis thaliana
MS06G23290.1	Myb-binding site	CAACAG	985	6	+	Nicotiana tabacum
MS06G23290.1	TC-rich repeats	GTTTTCTTAC	859	9	+	Nicotiana tabacum	cis-acting element involved in defense and stress responsiveness
MS06G23290.1	TC-rich repeats	GTTTTCTTAC	915	9	+	Nicotiana tabacum	cis-acting element involved in defense and stress responsiveness
MS06G23290.1	TGACG-motif	TGACG	296	5	-	Hordeum vulgare	cis-acting regulatory element involved in the MeJA-responsiveness
MS06G23290.1	TGACG-motif	TGACG	660	5	-	Hordeum vulgare	cis-acting regulatory element involved in the MeJA-responsiveness
MS06G23290.1	TGACG-motif	TGACG	1554	5	-	Hordeum vulgare	cis-acting regulatory element involved in the MeJA-responsiveness
MS06G23290.1	TGACG-motif	TGACG	1679	5	-	Hordeum vulgare	cis-acting regulatory element involved in the MeJA-responsiveness
MS06G23290.1	W box	TTGACC	402	6	-	Arabidopsis thaliana
MS06G23290.1	W box	TTGACC	1625	6	-	Arabidopsis thaliana
MS06G23290.1	O2-site	GATGA(C/T)(A/G)TG(A/G)	153	8	-	Zea mays	cis-acting regulatory element involved in zein metabolism regulation
MS06G23290.1	ARE	AAACCA	323	6	-	Zea mays	cis-acting regulatory element essential for the anaerobic induction
MS06G23290.1	ARE	AAACCA	1159	6	+	Zea mays	cis-acting regulatory element essential for the anaerobic induction
MS06G23290.1	WUN-motif	AAATTACT	837	8	-	Nicotiana glutinosa
MS06G23290.1	ABRE	ACGTG	290	5	-	Arabidopsis thaliana	cis-acting element involved in the abscisic acid responsiveness
MS06G23290.1	Myc	TCTCTTA	1613	7	+	Arabidopsis thaliana
MS06G23300.1	WRE3	CCACCT	58	6	-	Pisum sativum
MS06G23300.1	GC-motif	CCCCCG	151	6	-	Zea mays	enhancer-like element involved in anoxic specific inducibility
MS06G23300.1	TCA-element	CCATCTTTTT	36	9	-	Nicotiana tabacum	cis-acting element involved in salicylic acid responsiveness
MS06G23300.1	TGA-element	AACGAC	25	6	-	Brassica oleracea	auxin-responsive element
MS06G23300.1	TGA-element	AACGAC	106	6	+	Brassica oleracea	auxin-responsive element
MS06G23300.1	DRE1	ACCGAGA	83	7	-	Zea mays
MS06G23300.1	MYC	CAATTG	1441	6	-	Arabidopsis thaliana
MS06G23300.1	STRE	AGGGG	167	5	+	Arabidopsis thaliana
MS06G23300.1	STRE	AGGGG	691	5	+	Arabidopsis thaliana
MS06G23300.1	STRE	AGGGG	762	5	-	Arabidopsis thaliana
MS06G23300.1	W box	TTGACC	1258	6	-	Arabidopsis thaliana
MS06G23300.1	MBS	CAACTG	1244	6	-	Arabidopsis thaliana	MYB binding site involved in drought-inducibility
MS06G23300.1	ARE	AAACCA	288	6	-	Zea mays	cis-acting regulatory element essential for the anaerobic induction
MS06G23300.1	WUN-motif	AAATTTCTT	887	9	-	Nicotiana glutinosa
MS06G23300.1	WUN-motif	AAATTTCTT	1176	9	+	Nicotiana glutinosa
MS06G23300.1	Myc	TCTCTTA	791	7	-	Arabidopsis thaliana
MS06G23300.1	Myc	TCTCTTA	1169	7	+	Arabidopsis thaliana
MS06G23300.1	ABRE	ACGTG	658	5	+	Arabidopsis thaliana	cis-acting element involved in the abscisic acid responsiveness
MS06G23300.1	ABRE	CACGTG	1324	6	-	Arabidopsis thaliana	cis-acting element involved in the abscisic acid responsiveness
MS06G23300.1	ABRE	ACGTG	1325	5	+	Arabidopsis thaliana	cis-acting element involved in the abscisic acid responsiveness
MS06G23300.1	ABRE	ACGTG	1820	5	-	Arabidopsis thaliana	cis-acting element involved in the abscisic acid responsiveness
MS06G23300.1	LTR	CCGAAA	1132	6	-	Hordeum vulgare	cis-acting element involved in low-temperature responsiveness
MS07G00540.1	ERE	ATTTTAAA	129	8	+	Nicotiana glutinos
MS07G00540.1	CGTCA-motif	CGTCA	364	5	-	Hordeum vulgare	cis-acting regulatory element involved in the MeJA-responsiveness
MS07G00540.1	TATC-box	TATCCCA	826	7	+	Oryza sativa	cis-acting element involved in gibberellin-responsiveness
MS07G00540.1	AuxRR-core	GGTCCAT	719	7	+	Nicotiana tabacum	cis-acting regulatory element involved in auxin responsiveness
MS07G00540.1	WRE3	CCACCT	1643	6	+	Pisum sativum
MS07G00540.1	Myc	TCTCTTA	1567	7	+	Arabidopsis thaliana
MS07G00540.1	WUN-motif	AAATTTCCT	1381	9	-	Brassica oleracea	wound-responsive element
MS07G00540.1	ARE	AAACCA	624	6	-	Zea mays	cis-acting regulatory element essential for the anaerobic induction
MS07G00540.1	ARE	AAACCA	647	6	-	Zea mays	cis-acting regulatory element essential for the anaerobic induction
MS07G00540.1	W box	TTGACC	840	6	-	Arabidopsis thaliana
MS07G00540.1	W box	TTGACC	1851	6	-	Arabidopsis thaliana
MS07G00540.1	TGACG-motif	TGACG	364	5	+	Hordeum vulgare	cis-acting regulatory element involved in the MeJA-responsiveness
MS07G00540.1	DRE core	GCCGAC	1864	6	+	Arabidopsis thaliana
MS07G00540.1	STRE	AGGGG	1927	5	+	Arabidopsis thaliana
MS07G00540.1	MYC	CATTTG	145	6	-	Arabidopsis thaliana
MS07G00540.1	MYC	CATTTG	1685	6	+	Arabidopsis thaliana
MS07G00540.1	MYC	CATGTG	1857	6	-	Arabidopsis thaliana
MS07G00540.1	MYC	CATGTG	1859	6	+	Arabidopsis thaliana
MS07G06010.1	ERE	ATTTCATA	199	8	+	Nicotiana glutinos
MS07G06010.1	CGTCA-motif	CGTCA	887	5	+	Hordeum vulgare	cis-acting regulatory element involved in the MeJA-responsiveness
MS07G06010.1	CGTCA-motif	CGTCA	1003	5	+	Hordeum vulgare	cis-acting regulatory element involved in the MeJA-responsiveness
MS07G06010.1	LTR	CCGAAA	1373	6	+	Hordeum vulgare	cis-acting element involved in low-temperature responsiveness
MS07G06010.1	ABRE	ACGTG	1226	5	+	Arabidopsis thaliana	cis-acting element involved in the abscisic acid responsiveness
MS07G06010.1	ARE	AAACCA	1187	6	-	Zea mays	cis-acting regulatory element essential for the anaerobic induction
MS07G06010.1	W box	TTGACC	125	6	+	Arabidopsis thaliana
MS07G06010.1	TGACG-motif	TGACG	887	5	-	Hordeum vulgare	cis-acting regulatory element involved in the MeJA-responsiveness
MS07G06010.1	TGACG-motif	TGACG	1003	5	-	Hordeum vulgare	cis-acting regulatory element involved in the MeJA-responsiveness
MS07G06010.1	Myb-binding site	CAACAG	1544	6	-	Nicotiana tabacum
MS07G06010.1	GARE-motif	TCTGTTG	1543	7	+	Brassica oleracea	gibberellin-responsive element
MS07G06010.1	AACA_motif	TAACAAACTCCA	1832	11	+	Oryza sativa	involved in endosperm-specific negative expression
MS07G06010.1	STRE	AGGGG	28	5	-	Arabidopsis thaliana
MS07G06010.1	MYC	CAATTG	150	6	+	Arabidopsis thaliana
MS07G06010.1	MYC	CATTTG	805	6	-	Arabidopsis thaliana
MS07G11650.1	MYC	CATTTG	415	6	+	Arabidopsis thaliana
MS07G11650.1	MYC	CATGTG	761	6	+	Arabidopsis thaliana
MS07G11650.1	MYC	CATGTG	1082	6	-	Arabidopsis thaliana
MS07G11650.1	MYC	CATTTG	1833	6	-	Arabidopsis thaliana
MS07G11650.1	W box	TTGACC	1069	6	-	Arabidopsis thaliana
MS07G11650.1	TGACG-motif	TGACG	810	5	+	Hordeum vulgare	cis-acting regulatory element involved in the MeJA-responsiveness
MS07G11650.1	TGACG-motif	TGACG	1161	5	-	Hordeum vulgare	cis-acting regulatory element involved in the MeJA-responsiveness
MS07G11650.1	TGACG-motif	TGACG	1631	5	-	Hordeum vulgare	cis-acting regulatory element involved in the MeJA-responsiveness
MS07G11650.1	O2-site	GTTGACGTGA	1628	10	-	Zea mays	cis-acting regulatory element involved in zein metabolism regulation
MS07G11650.1	ARE	AAACCA	635	6	-	Zea mays	cis-acting regulatory element essential for the anaerobic induction
MS07G11650.1	ABRE	ACGTG	1629	5	-	Arabidopsis thaliana	cis-acting element involved in the abscisic acid responsiveness
MS07G11650.1	AuxRR-core	GGTCCAT	1241	7	-	Nicotiana tabacum	cis-acting regulatory element involved in auxin responsiveness
MS07G11650.1	WRE3	CCACCT	324	6	-	Pisum sativum
MS07G11650.1	WRE3	CCACCT	1183	6	-	Pisum sativum
MS07G11650.1	CGTCA-motif	CGTCA	810	5	-	Hordeum vulgare	cis-acting regulatory element involved in the MeJA-responsiveness
MS07G11650.1	CGTCA-motif	CGTCA	1161	5	+	Hordeum vulgare	cis-acting regulatory element involved in the MeJA-responsiveness
MS07G11650.1	CGTCA-motif	CGTCA	1631	5	+	Hordeum vulgare	cis-acting regulatory element involved in the MeJA-responsiveness
MS07G11740.1	Myb-binding site	CAACAG	1004	6	+	Nicotiana tabacum
MS07G11740.1	Myb-binding site	CAACAG	1332	6	+	Nicotiana tabacum
MS07G11740.1	MYC	CAATTG	206	6	+	Arabidopsis thaliana
MS07G11740.1	MYC	CATGTG	1084	6	+	Arabidopsis thaliana
MS07G11740.1	MYC	CATTTG	1172	6	+	Arabidopsis thaliana
MS07G11740.1	MYC	CATGTG	1240	6	+	Arabidopsis thaliana
MS07G11740.1	MYC	CATTTG	1471	6	+	Arabidopsis thaliana
MS07G11740.1	MYC	CATGTG	1551	6	-	Arabidopsis thaliana
MS07G11740.1	ABRE	ACGTG	524	5	-	Arabidopsis thaliana	cis-acting element involved in the abscisic acid responsiveness
MS07G11740.1	Myc	TCTCTTA	1615	7	+	Arabidopsis thaliana
MS07G11740.1	TGACG-motif	TGACG	495	5	-	Hordeum vulgare	cis-acting regulatory element involved in the MeJA-responsiveness
MS07G11740.1	TGACG-motif	TGACG	644	5	-	Hordeum vulgare	cis-acting regulatory element involved in the MeJA-responsiveness
MS07G11740.1	TC-rich repeats	ATTCTCTAAC	348	9	-	Nicotiana tabacum	cis-acting element involved in defense and stress responsiveness
MS07G11740.1	ARE	AAACCA	1685	6	-	Zea mays	cis-acting regulatory element essential for the anaerobic induction
MS07G11740.1	ARE	AAACCA	1778	6	-	Zea mays	cis-acting regulatory element essential for the anaerobic induction
MS07G11740.1	CGTCA-motif	CGTCA	495	5	+	Hordeum vulgare	cis-acting regulatory element involved in the MeJA-responsiveness
MS07G11740.1	CGTCA-motif	CGTCA	644	5	+	Hordeum vulgare	cis-acting regulatory element involved in the MeJA-responsiveness
MS07G14810.1	TGA-element	AACGAC	1364	6	-	Brassica oleracea	auxin-responsive element
MS07G14810.1	CGTCA-motif	CGTCA	390	5	-	Hordeum vulgare	cis-acting regulatory element involved in the MeJA-responsiveness
MS07G14810.1	CGTCA-motif	CGTCA	892	5	+	Hordeum vulgare	cis-acting regulatory element involved in the MeJA-responsiveness
MS07G14810.1	CGTCA-motif	CGTCA	1180	5	-	Hordeum vulgare	cis-acting regulatory element involved in the MeJA-responsiveness
MS07G14810.1	CGTCA-motif	CGTCA	1262	5	+	Hordeum vulgare	cis-acting regulatory element involved in the MeJA-responsiveness
MS07G14810.1	CGTCA-motif	CGTCA	1488	5	+	Hordeum vulgare	cis-acting regulatory element involved in the MeJA-responsiveness
MS07G14810.1	CGTCA-motif	CGTCA	1606	5	-	Hordeum vulgare	cis-acting regulatory element involved in the MeJA-responsiveness
MS07G14810.1	GC-motif	CCCCCG	597	6	+	Zea mays	enhancer-like element involved in anoxic specific inducibility
MS07G14810.1	WRE3	CCACCT	407	6	+	Pisum sativum
MS07G14810.1	WUN-motif	AAATTACT	1760	8	-	Nicotiana glutinosa
MS07G14810.1	LTR	CCGAAA	1078	6	-	Hordeum vulgare	cis-acting element involved in low-temperature responsiveness
MS07G14810.1	LTR	CCGAAA	1370	6	+	Hordeum vulgare	cis-acting element involved in low-temperature responsiveness
MS07G14810.1	ABRE	ACGTG	1253	5	-	Arabidopsis thaliana	cis-acting element involved in the abscisic acid responsiveness
MS07G14810.1	ABRE	GACACGTGGC	1776	9	+	Triticum aestivum	cis-acting element involved in the abscisic acid responsiveness
MS07G14810.1	ABRE	CACGTG	1778	6	-	Arabidopsis thaliana	cis-acting element involved in the abscisic acid responsiveness
MS07G14810.1	ABRE	ACGTG	1779	5	+	Arabidopsis thaliana	cis-acting element involved in the abscisic acid responsiveness
MS07G14810.1	W box	TTGACC	1139	6	-	Arabidopsis thaliana
MS07G14810.1	TGACG-motif	TGACG	390	5	+	Hordeum vulgare	cis-acting regulatory element involved in the MeJA-responsiveness
MS07G14810.1	TGACG-motif	TGACG	892	5	-	Hordeum vulgare	cis-acting regulatory element involved in the MeJA-responsiveness
MS07G14810.1	TGACG-motif	TGACG	1180	5	+	Hordeum vulgare	cis-acting regulatory element involved in the MeJA-responsiveness
MS07G14810.1	TGACG-motif	TGACG	1262	5	-	Hordeum vulgare	cis-acting regulatory element involved in the MeJA-responsiveness
MS07G14810.1	TGACG-motif	TGACG	1488	5	-	Hordeum vulgare	cis-acting regulatory element involved in the MeJA-responsiveness
MS07G14810.1	TGACG-motif	TGACG	1606	5	+	Hordeum vulgare	cis-acting regulatory element involved in the MeJA-responsiveness
MS07G14810.1	ARE	AAACCA	174	6	+	Zea mays	cis-acting regulatory element essential for the anaerobic induction
MS07G14810.1	ARE	AAACCA	1162	6	-	Zea mays	cis-acting regulatory element essential for the anaerobic induction
MS07G14810.1	ARE	AAACCA	1829	6	-	Zea mays	cis-acting regulatory element essential for the anaerobic induction
MS07G14810.1	DRE core	GCCGAC	1133	6	-	Arabidopsis thaliana
MS07G14810.1	DRE core	GCCGAC	1184	6	-	Arabidopsis thaliana
MS07G14810.1	MYC	CAATTG	1835	6	-	Arabidopsis thaliana
MS07G14810.1	STRE	AGGGG	386	5	-	Arabidopsis thaliana
MS07G14810.1	STRE	AGGGG	758	5	-	Arabidopsis thaliana
MS07G14810.1	STRE	AGGGG	806	5	-	Arabidopsis thaliana
MS07G14810.1	STRE	AGGGG	1415	5	-	Arabidopsis thaliana
MS07G14810.1	STRE	AGGGG	1985	5	+	Arabidopsis thaliana
MS07G18140.1	STRE	AGGGG	122	5	+	Arabidopsis thaliana
MS07G18140.1	MYC	CAATTG	603	6	+	Arabidopsis thaliana
MS07G18140.1	MYC	CATGTG	726	6	-	Arabidopsis thaliana
MS07G18140.1	MYC	CATTTG	837	6	+	Arabidopsis thaliana
MS07G18140.1	MYC	CATTTG	1564	6	-	Arabidopsis thaliana
MS07G18140.1	MYC	CAATTG	1602	6	-	Arabidopsis thaliana
MS07G18140.1	MYC	CATGTG	1943	6	-	Arabidopsis thaliana
MS07G18140.1	Myb-binding site	CAACAG	1681	6	+	Nicotiana tabacum
MS07G18140.1	Myb-binding site	CAACAG	1735	6	+	Nicotiana tabacum
MS07G18140.1	ARE	AAACCA	244	6	+	Zea mays	cis-acting regulatory element essential for the anaerobic induction
MS07G18140.1	ARE	AAACCA	771	6	+	Zea mays	cis-acting regulatory element essential for the anaerobic induction
MS07G18140.1	ARE	AAACCA	1858	6	+	Zea mays	cis-acting regulatory element essential for the anaerobic induction
MS07G18140.1	TGACG-motif	TGACG	943	5	-	Hordeum vulgare	cis-acting regulatory element involved in the MeJA-responsiveness
MS07G18140.1	TGACG-motif	TGACG	1851	5	-	Hordeum vulgare	cis-acting regulatory element involved in the MeJA-responsiveness
MS07G18140.1	MBS	CAACTG	1186	6	+	Arabidopsis thaliana	MYB binding site involved in drought-inducibility
MS07G18140.1	MBS	CAACTG	1405	6	+	Arabidopsis thaliana	MYB binding site involved in drought-inducibility
MS07G18140.1	ABRE	ACGTG	700	5	+	Arabidopsis thaliana	cis-acting element involved in the abscisic acid responsiveness
MS07G18140.1	Myc	TCTCTTA	635	7	+	Arabidopsis thaliana
MS07G18140.1	LTR	CCGAAA	807	6	+	Hordeum vulgare	cis-acting element involved in low-temperature responsiveness
MS07G18140.1	CGTCA-motif	CGTCA	943	5	+	Hordeum vulgare	cis-acting regulatory element involved in the MeJA-responsiveness
MS07G18140.1	CGTCA-motif	CGTCA	1851	5	+	Hordeum vulgare	cis-acting regulatory element involved in the MeJA-responsiveness
MS07G18140.1	ERE	ATTTTAAA	965	8	+	Nicotiana glutinos
MS07G18140.1	ERE	ATTTTAAA	1892	8	+	Nicotiana glutinos
MS07G18140.1	MBSI	aaaAaaC(G/C)GTTA	262	10.5	-	Petunia hybrida	MYB binding site involved in flavonoid biosynthetic genes regulation
MS07G18140.1	GTGGC-motif	CATCGTGTGGC	997	10	-	Arabidopsis thaliana	part of a light responsive element
MS07G19910.1	LTR	CCGAAA	1065	6	-	Hordeum vulgare	cis-acting element involved in low-temperature responsiveness
MS07G19910.1	LTR	CCGAAA	1107	6	-	Hordeum vulgare	cis-acting element involved in low-temperature responsiveness
MS07G19910.1	WUN-motif	TTATTACAT	1345	9	-	Nicotiana glutinosa
MS07G19910.1	ARE	AAACCA	237	6	+	Zea mays	cis-acting regulatory element essential for the anaerobic induction
MS07G19910.1	ARE	AAACCA	1519	6	+	Zea mays	cis-acting regulatory element essential for the anaerobic induction
MS07G19910.1	W box	TTGACC	1582	6	-	Arabidopsis thaliana
MS07G19910.1	TGA-element	AACGAC	311	6	+	Brassica oleracea	auxin-responsive element
MS07G19910.1	TCA-element	TCAGAAGAGG	117	9	+	Brassica oleracea	cis-acting element involved in salicylic acid responsiveness
MS07G19910.1	DRE	TACCGACAT	1099	9	+	Arabidopsis thaliana	cis-acting element involved in dehydration, low-temp, salt stresses MS07G19910.1 TATA-box ATTATA 280 6 + Brassica napus core promoter element around -30 of transcription start MS07G19910.1 TATA-box TATAA 281 5 - Arabidopsis thaliana core promoter element around -30 of transcription start MS07G19910.1 TATA-box TATA 282 4 + Arabidopsis thaliana core promoter element around -30 of transcription star…
MS08G06250.1	MYC	CATTTG	519	6	-	Arabidopsis thaliana
MS08G06250.1	MYC	CATTTG	905	6	+	Arabidopsis thaliana
MS08G06250.1	MYC	CATGTG	1186	6	+	Arabidopsis thaliana
MS08G06250.1	MYC	CATTTG	1305	6	-	Arabidopsis thaliana
MS08G06250.1	MYC	CATGTG	1793	6	-	Arabidopsis thaliana
MS08G06250.1	MYC	CATGTG	1820	6	-	Arabidopsis thaliana
[truncated: 2,380 more rows]

## Sheet: Ja-143
Gene ID	Type-MeJA-responsiveness													Number
MS01G05590.1	TGACG-motif	TGACG	918	5	+	Hordeum vulgare	cis-acting regulatory element involved in the MeJA-responsiveness							143
MS01G05590.1	TGACG-motif	TGACG	1335	5	+	Hordeum vulgare	cis-acting regulatory element involved in the MeJA-responsiveness
MS01G05590.1	TGACG-motif	TGACG	1555	5	+	Hordeum vulgare	cis-acting regulatory element involved in the MeJA-responsiveness
MS01G05590.1	CGTCA-motif	CGTCA	918	5	-	Hordeum vulgare	cis-acting regulatory element involved in the MeJA-responsiveness
MS01G05590.1	CGTCA-motif	CGTCA	1335	5	-	Hordeum vulgare	cis-acting regulatory element involved in the MeJA-responsiveness
MS01G05590.1	CGTCA-motif	CGTCA	1555	5	-	Hordeum vulgare	cis-acting regulatory element involved in the MeJA-responsiveness
MS01G06330.1	CGTCA-motif	CGTCA	1060	5	-	Hordeum vulgare	cis-acting regulatory element involved in the MeJA-responsiveness
MS01G06330.1	CGTCA-motif	CGTCA	1854	5	-	Hordeum vulgare	cis-acting regulatory element involved in the MeJA-responsiveness
MS01G06330.1	CGTCA-motif	CGTCA	1867	5	-	Hordeum vulgare	cis-acting regulatory element involved in the MeJA-responsiveness
MS01G06330.1	TGACG-motif	TGACG	1060	5	+	Hordeum vulgare	cis-acting regulatory element involved in the MeJA-responsiveness
MS01G06330.1	TGACG-motif	TGACG	1854	5	+	Hordeum vulgare	cis-acting regulatory element involved in the MeJA-responsiveness
MS01G06330.1	TGACG-motif	TGACG	1867	5	+	Hordeum vulgare	cis-acting regulatory element involved in the MeJA-responsiveness
MS01G06340.1	TGACG-motif	TGACG	1262	5	-	Hordeum vulgare	cis-acting regulatory element involved in the MeJA-responsiveness
MS01G06340.1	CGTCA-motif	CGTCA	1262	5	+	Hordeum vulgare	cis-acting regulatory element involved in the MeJA-responsiveness
MS01G06440.1	TGACG-motif	TGACG	621	5	+	Hordeum vulgare	cis-acting regulatory element involved in the MeJA-responsiveness
MS01G06440.1	CGTCA-motif	CGTCA	621	5	-	Hordeum vulgare	cis-acting regulatory element involved in the MeJA-responsiveness
MS01G12340.1	CGTCA-motif	CGTCA	1911	5	-	Hordeum vulgare	cis-acting regulatory element involved in the MeJA-responsiveness
MS01G12340.1	TGACG-motif	TGACG	1911	5	+	Hordeum vulgare	cis-acting regulatory element involved in the MeJA-responsiveness
MS01G16940.1	TGACG-motif	TGACG	159	5	+	Hordeum vulgare	cis-acting regulatory element involved in the MeJA-responsiveness
MS01G16940.1	TGACG-motif	TGACG	698	5	+	Hordeum vulgare	cis-acting regulatory element involved in the MeJA-responsiveness
MS01G16940.1	TGACG-motif	TGACG	1592	5	-	Hordeum vulgare	cis-acting regulatory element involved in the MeJA-responsiveness
MS01G16940.1	CGTCA-motif	CGTCA	159	5	-	Hordeum vulgare	cis-acting regulatory element involved in the MeJA-responsiveness
MS01G16940.1	CGTCA-motif	CGTCA	698	5	-	Hordeum vulgare	cis-acting regulatory element involved in the MeJA-responsiveness
MS01G16940.1	CGTCA-motif	CGTCA	1592	5	+	Hordeum vulgare	cis-acting regulatory element involved in the MeJA-responsiveness
MS01G23350.1	CGTCA-motif	CGTCA	262	5	+	Hordeum vulgare	cis-acting regulatory element involved in the MeJA-responsiveness
MS01G23350.1	CGTCA-motif	CGTCA	443	5	+	Hordeum vulgare	cis-acting regulatory element involved in the MeJA-responsiveness
MS01G23350.1	CGTCA-motif	CGTCA	1501	5	-	Hordeum vulgare	cis-acting regulatory element involved in the MeJA-responsiveness
MS01G23350.1	TGACG-motif	TGACG	262	5	-	Hordeum vulgare	cis-acting regulatory element involved in the MeJA-responsiveness
MS01G23350.1	TGACG-motif	TGACG	443	5	-	Hordeum vulgare	cis-acting regulatory element involved in the MeJA-responsiveness
MS01G23350.1	TGACG-motif	TGACG	1501	5	+	Hordeum vulgare	cis-acting regulatory element involved in the MeJA-responsiveness
MS01G23460.1	CGTCA-motif	CGTCA	375	5	-	Hordeum vulgare	cis-acting regulatory element involved in the MeJA-responsiveness
MS01G23460.1	CGTCA-motif	CGTCA	1557	5	+	Hordeum vulgare	cis-acting regulatory element involved in the MeJA-responsiveness
MS01G23460.1	TGACG-motif	TGACG	375	5	+	Hordeum vulgare	cis-acting regulatory element involved in the MeJA-responsiveness
MS01G23460.1	TGACG-motif	TGACG	1557	5	-	Hordeum vulgare	cis-acting regulatory element involved in the MeJA-responsiveness
MS01G25380.1	CGTCA-motif	CGTCA	1127	5	-	Hordeum vulgare	cis-acting regulatory element involved in the MeJA-responsiveness
MS01G25380.1	CGTCA-motif	CGTCA	1142	5	-	Hordeum vulgare	cis-acting regulatory element involved in the MeJA-responsiveness
MS01G25380.1	TGACG-motif	TGACG	1127	5	+	Hordeum vulgare	cis-acting regulatory element involved in the MeJA-responsiveness
MS01G25380.1	TGACG-motif	TGACG	1142	5	+	Hordeum vulgare	cis-acting regulatory element involved in the MeJA-responsiveness
MS01G26090.1	TGACG-motif	TGACG	119	5	+	Hordeum vulgare	cis-acting regulatory element involved in the MeJA-responsiveness
MS01G26090.1	TGACG-motif	TGACG	1151	5	-	Hordeum vulgare	cis-acting regulatory element involved in the MeJA-responsiveness
MS01G26090.1	TGACG-motif	TGACG	1715	5	-	Hordeum vulgare	cis-acting regulatory element involved in the MeJA-responsiveness
MS01G26090.1	CGTCA-motif	CGTCA	119	5	-	Hordeum vulgare	cis-acting regulatory element involved in the MeJA-responsiveness
MS01G26090.1	CGTCA-motif	CGTCA	1151	5	+	Hordeum vulgare	cis-acting regulatory element involved in the MeJA-responsiveness
MS01G26090.1	CGTCA-motif	CGTCA	1715	5	+	Hordeum vulgare	cis-acting regulatory element involved in the MeJA-responsiveness
MS01G31400.1	TGACG-motif	TGACG	419	5	+	Hordeum vulgare	cis-acting regulatory element involved in the MeJA-responsiveness
MS01G31400.1	TGACG-motif	TGACG	619	5	-	Hordeum vulgare	cis-acting regulatory element involved in the MeJA-responsiveness
MS01G31400.1	TGACG-motif	TGACG	1560	5	+	Hordeum vulgare	cis-acting regulatory element involved in the MeJA-responsiveness
MS01G31400.1	TGACG-motif	TGACG	1563	5	-	Hordeum vulgare	cis-acting regulatory element involved in the MeJA-responsiveness
MS01G31400.1	CGTCA-motif	CGTCA	419	5	-	Hordeum vulgare	cis-acting regulatory element involved in the MeJA-responsiveness
MS01G31400.1	CGTCA-motif	CGTCA	619	5	+	Hordeum vulgare	cis-acting regulatory element involved in the MeJA-responsiveness
MS01G31400.1	CGTCA-motif	CGTCA	1560	5	-	Hordeum vulgare	cis-acting regulatory element involved in the MeJA-responsiveness
MS01G31400.1	CGTCA-motif	CGTCA	1563	5	+	Hordeum vulgare	cis-acting regulatory element involved in the MeJA-responsiveness
MS01G31730.1	TGACG-motif	TGACG	168	5	-	Hordeum vulgare	cis-acting regulatory element involved in the MeJA-responsiveness
MS01G31730.1	TGACG-motif	TGACG	317	5	+	Hordeum vulgare	cis-acting regulatory element involved in the MeJA-responsiveness
MS01G31730.1	TGACG-motif	TGACG	567	5	-	Hordeum vulgare	cis-acting regulatory element involved in the MeJA-responsiveness
MS01G31730.1	TGACG-motif	TGACG	1101	5	-	Hordeum vulgare	cis-acting regulatory element involved in the MeJA-responsiveness
MS01G31730.1	CGTCA-motif	CGTCA	168	5	+	Hordeum vulgare	cis-acting regulatory element involved in the MeJA-responsiveness
MS01G31730.1	CGTCA-motif	CGTCA	317	5	-	Hordeum vulgare	cis-acting regulatory element involved in the MeJA-responsiveness
MS01G31730.1	CGTCA-motif	CGTCA	567	5	+	Hordeum vulgare	cis-acting regulatory element involved in the MeJA-responsiveness
MS01G31730.1	CGTCA-motif	CGTCA	1101	5	+	Hordeum vulgare	cis-acting regulatory element involved in the MeJA-responsiveness
MS01G32040.1	CGTCA-motif	CGTCA	409	5	+	Hordeum vulgare	cis-acting regulatory element involved in the MeJA-responsiveness
MS01G32040.1	CGTCA-motif	CGTCA	742	5	-	Hordeum vulgare	cis-acting regulatory element involved in the MeJA-responsiveness
MS01G32040.1	TGACG-motif	TGACG	409	5	-	Hordeum vulgare	cis-acting regulatory element involved in the MeJA-responsiveness
MS01G32040.1	TGACG-motif	TGACG	742	5	+	Hordeum vulgare	cis-acting regulatory element involved in the MeJA-responsiveness
MS01G32730.1	CGTCA-motif	CGTCA	819	5	+	Hordeum vulgare	cis-acting regulatory element involved in the MeJA-responsiveness
MS01G32730.1	TGACG-motif	TGACG	819	5	-	Hordeum vulgare	cis-acting regulatory element involved in the MeJA-responsiveness
MS02G05710.1	TGACG-motif	TGACG	810	5	+	Hordeum vulgare	cis-acting regulatory element involved in the MeJA-responsiveness
MS02G05710.1	TGACG-motif	TGACG	1178	5	+	Hordeum vulgare	cis-acting regulatory element involved in the MeJA-responsiveness
MS02G05710.1	TGACG-motif	TGACG	1638	5	-	Hordeum vulgare	cis-acting regulatory element involved in the MeJA-responsiveness
MS02G05710.1	TGACG-motif	TGACG	1677	5	-	Hordeum vulgare	cis-acting regulatory element involved in the MeJA-responsiveness
MS02G05710.1	CGTCA-motif	CGTCA	810	5	-	Hordeum vulgare	cis-acting regulatory element involved in the MeJA-responsiveness
MS02G05710.1	CGTCA-motif	CGTCA	1178	5	-	Hordeum vulgare	cis-acting regulatory element involved in the MeJA-responsiveness
MS02G05710.1	CGTCA-motif	CGTCA	1638	5	+	Hordeum vulgare	cis-acting regulatory element involved in the MeJA-responsiveness
MS02G05710.1	CGTCA-motif	CGTCA	1677	5	+	Hordeum vulgare	cis-acting regulatory element involved in the MeJA-responsiveness
MS02G07780.1	TGACG-motif	TGACG	451	5	-	Hordeum vulgare	cis-acting regulatory element involved in the MeJA-responsiveness
MS02G07780.1	CGTCA-motif	CGTCA	451	5	+	Hordeum vulgare	cis-acting regulatory element involved in the MeJA-responsiveness
MS02G09010.1	CGTCA-motif	CGTCA	1441	5	+	Hordeum vulgare	cis-acting regulatory element involved in the MeJA-responsiveness
MS02G09010.1	TGACG-motif	TGACG	1441	5	-	Hordeum vulgare	cis-acting regulatory element involved in the MeJA-responsiveness
MS02G10160.1	TGACG-motif	TGACG	506	5	+	Hordeum vulgare	cis-acting regulatory element involved in the MeJA-responsiveness
MS02G10160.1	TGACG-motif	TGACG	565	5	+	Hordeum vulgare	cis-acting regulatory element involved in the MeJA-responsiveness
MS02G10160.1	TGACG-motif	TGACG	570	5	-	Hordeum vulgare	cis-acting regulatory element involved in the MeJA-responsiveness
MS02G10160.1	CGTCA-motif	CGTCA	506	5	-	Hordeum vulgare	cis-acting regulatory element involved in the MeJA-responsiveness
MS02G10160.1	CGTCA-motif	CGTCA	565	5	-	Hordeum vulgare	cis-acting regulatory element involved in the MeJA-responsiveness
MS02G10160.1	CGTCA-motif	CGTCA	570	5	+	Hordeum vulgare	cis-acting regulatory element involved in the MeJA-responsiveness
MS02G11000.1	CGTCA-motif	CGTCA	1089	5	+	Hordeum vulgare	cis-acting regulatory element involved in the MeJA-responsiveness
MS02G11000.1	CGTCA-motif	CGTCA	1141	5	-	Hordeum vulgare	cis-acting regulatory element involved in the MeJA-responsiveness
MS02G11000.1	CGTCA-motif	CGTCA	1153	5	-	Hordeum vulgare	cis-acting regulatory element involved in the MeJA-responsiveness
MS02G11000.1	CGTCA-motif	CGTCA	1305	5	+	Hordeum vulgare	cis-acting regulatory element involved in the MeJA-responsiveness
MS02G11000.1	CGTCA-motif	CGTCA	1531	5	+	Hordeum vulgare	cis-acting regulatory element involved in the MeJA-responsiveness
MS02G11000.1	TGACG-motif	TGACG	1089	5	-	Hordeum vulgare	cis-acting regulatory element involved in the MeJA-responsiveness
MS02G11000.1	TGACG-motif	TGACG	1141	5	+	Hordeum vulgare	cis-acting regulatory element involved in the MeJA-responsiveness
MS02G11000.1	TGACG-motif	TGACG	1153	5	+	Hordeum vulgare	cis-acting regulatory element involved in the MeJA-responsiveness
MS02G11000.1	TGACG-motif	TGACG	1305	5	-	Hordeum vulgare	cis-acting regulatory element involved in the MeJA-responsiveness
MS02G11000.1	TGACG-motif	TGACG	1531	5	-	Hordeum vulgare	cis-acting regulatory element involved in the MeJA-responsiveness
MS02G11010.1	TGACG-motif	TGACG	23	5	+	Hordeum vulgare	cis-acting regulatory element involved in the MeJA-responsiveness
MS02G11010.1	CGTCA-motif	CGTCA	23	5	-	Hordeum vulgare	cis-acting regulatory element involved in the MeJA-responsiveness
MS02G13800.1	CGTCA-motif	CGTCA	710	5	+	Hordeum vulgare	cis-acting regulatory element involved in the MeJA-responsiveness
MS02G13800.1	CGTCA-motif	CGTCA	990	5	-	Hordeum vulgare	cis-acting regulatory element involved in the MeJA-responsiveness
MS02G13800.1	TGACG-motif	TGACG	710	5	-	Hordeum vulgare	cis-acting regulatory element involved in the MeJA-responsiveness
MS02G13800.1	TGACG-motif	TGACG	990	5	+	Hordeum vulgare	cis-acting regulatory element involved in the MeJA-responsiveness
MS02G15090.1	TGACG-motif	TGACG	210	5	+	Hordeum vulgare	cis-acting regulatory element involved in the MeJA-responsiveness
MS02G15090.1	CGTCA-motif	CGTCA	210	5	-	Hordeum vulgare	cis-acting regulatory element involved in the MeJA-responsiveness
MS02G16540.1	TGACG-motif	TGACG	1591	5	-	Hordeum vulgare	cis-acting regulatory element involved in the MeJA-responsiveness
MS02G16540.1	CGTCA-motif	CGTCA	1591	5	+	Hordeum vulgare	cis-acting regulatory element involved in the MeJA-responsiveness
MS02G16700.1	TGACG-motif	TGACG	705	5	-	Hordeum vulgare	cis-acting regulatory element involved in the MeJA-responsiveness
MS02G16700.1	CGTCA-motif	CGTCA	705	5	+	Hordeum vulgare	cis-acting regulatory element involved in the MeJA-responsiveness
MS02G16740.1	TGACG-motif	TGACG	73	5	-	Hordeum vulgare	cis-acting regulatory element involved in the MeJA-responsiveness
MS02G16740.1	TGACG-motif	TGACG	156	5	-	Hordeum vulgare	cis-acting regulatory element involved in the MeJA-responsiveness
MS02G16740.1	TGACG-motif	TGACG	242	5	-	Hordeum vulgare	cis-acting regulatory element involved in the MeJA-responsiveness
MS02G16740.1	TGACG-motif	TGACG	1068	5	-	Hordeum vulgare	cis-acting regulatory element involved in the MeJA-responsiveness
MS02G16740.1	TGACG-motif	TGACG	1659	5	-	Hordeum vulgare	cis-acting regulatory element involved in the MeJA-responsiveness
MS02G16740.1	TGACG-motif	TGACG	1749	5	-	Hordeum vulgare	cis-acting regulatory element involved in the MeJA-responsiveness
MS02G16740.1	TGACG-motif	TGACG	1758	5	-	Hordeum vulgare	cis-acting regulatory element involved in the MeJA-responsiveness
MS02G16740.1	CGTCA-motif	CGTCA	73	5	+	Hordeum vulgare	cis-acting regulatory element involved in the MeJA-responsiveness
MS02G16740.1	CGTCA-motif	CGTCA	156	5	+	Hordeum vulgare	cis-acting regulatory element involved in the MeJA-responsiveness
MS02G16740.1	CGTCA-motif	CGTCA	242	5	+	Hordeum vulgare	cis-acting regulatory element involved in the MeJA-responsiveness
MS02G16740.1	CGTCA-motif	CGTCA	1068	5	+	Hordeum vulgare	cis-acting regulatory element involved in the MeJA-responsiveness
MS02G16740.1	CGTCA-motif	CGTCA	1659	5	+	Hordeum vulgare	cis-acting regulatory element involved in the MeJA-responsiveness
MS02G16740.1	CGTCA-motif	CGTCA	1749	5	+	Hordeum vulgare	cis-acting regulatory element involved in the MeJA-responsiveness
MS02G16740.1	CGTCA-motif	CGTCA	1758	5	+	Hordeum vulgare	cis-acting regulatory element involved in the MeJA-responsiveness
MS02G17010.1	CGTCA-motif	CGTCA	501	5	-	Hordeum vulgare	cis-acting regulatory element involved in the MeJA-responsiveness
MS02G17010.1	CGTCA-motif	CGTCA	1518	5	+	Hordeum vulgare	cis-acting regulatory element involved in the MeJA-responsiveness
MS02G17010.1	TGACG-motif	TGACG	501	5	+	Hordeum vulgare	cis-acting regulatory element involved in the MeJA-responsiveness
MS02G17010.1	TGACG-motif	TGACG	1518	5	-	Hordeum vulgare	cis-acting regulatory element involved in the MeJA-responsiveness
MS02G21250.1	TGACG-motif	TGACG	217	5	+	Hordeum vulgare	cis-acting regulatory element involved in the MeJA-responsiveness
MS02G21250.1	TGACG-motif	TGACG	402	5	-	Hordeum vulgare	cis-acting regulatory element involved in the MeJA-responsiveness
MS02G21250.1	CGTCA-motif	CGTCA	217	5	-	Hordeum vulgare	cis-acting regulatory element involved in the MeJA-responsiveness
MS02G21250.1	CGTCA-motif	CGTCA	402	5	+	Hordeum vulgare	cis-acting regulatory element involved in the MeJA-responsiveness
MS02G24050.1	TGACG-motif	TGACG	1228	5	-	Hordeum vulgare	cis-acting regulatory element involved in the MeJA-responsiveness
MS02G24050.1	CGTCA-motif	CGTCA	1228	5	+	Hordeum vulgare	cis-acting regulatory element involved in the MeJA-responsiveness
MS02G26310.1	CGTCA-motif	CGTCA	19	5	-	Hordeum vulgare	cis-acting regulatory element involved in the MeJA-responsiveness
MS02G26310.1	TGACG-motif	TGACG	19	5	+	Hordeum vulgare	cis-acting regulatory element involved in the MeJA-responsiveness
MS02G26340.1	CGTCA-motif	CGTCA	702	5	+	Hordeum vulgare	cis-acting regulatory element involved in the MeJA-responsiveness
MS02G26340.1	TGACG-motif	TGACG	702	5	-	Hordeum vulgare	cis-acting regulatory element involved in the MeJA-responsiveness
MS02G26540.1	TGACG-motif	TGACG	1701	5	-	Hordeum vulgare	cis-acting regulatory element involved in the MeJA-responsiveness
MS02G26540.1	CGTCA-motif	CGTCA	1701	5	+	Hordeum vulgare	cis-acting regulatory element involved in the MeJA-responsiveness
MS03G05750.1	CGTCA-motif	CGTCA	200	5	-	Hordeum vulgare	cis-acting regulatory element involved in the MeJA-responsiveness
MS03G05750.1	CGTCA-motif	CGTCA	1639	5	+	Hordeum vulgare	cis-acting regulatory element involved in the MeJA-responsiveness
MS03G05750.1	TGACG-motif	TGACG	200	5	+	Hordeum vulgare	cis-acting regulatory element involved in the MeJA-responsiveness
MS03G05750.1	TGACG-motif	TGACG	1639	5	-	Hordeum vulgare	cis-acting regulatory element involved in the MeJA-responsiveness
MS03G08630.1	TGACG-motif	TGACG	1259	5	+	Hordeum vulgare	cis-acting regulatory element involved in the MeJA-responsiveness
MS03G08630.1	CGTCA-motif	CGTCA	1259	5	-	Hordeum vulgare	cis-acting regulatory element involved in the MeJA-responsiveness
MS03G08640.1	CGTCA-motif	CGTCA	334	5	+	Hordeum vulgare	cis-acting regulatory element involved in the MeJA-responsiveness
MS03G08640.1	CGTCA-motif	CGTCA	1509	5	-	Hordeum vulgare	cis-acting regulatory element involved in the MeJA-responsiveness
MS03G08640.1	TGACG-motif	TGACG	334	5	-	Hordeum vulgare	cis-acting regulatory element involved in the MeJA-responsiveness
MS03G08640.1	TGACG-motif	TGACG	1509	5	+	Hordeum vulgare	cis-acting regulatory element involved in the MeJA-responsiveness
MS03G09560.1	CGTCA-motif	CGTCA	251	5	+	Hordeum vulgare	cis-acting regulatory element involved in the MeJA-responsiveness
MS03G09560.1	CGTCA-motif	CGTCA	1141	5	-	Hordeum vulgare	cis-acting regulatory element involved in the MeJA-responsiveness
MS03G09560.1	TGACG-motif	TGACG	251	5	-	Hordeum vulgare	cis-acting regulatory element involved in the MeJA-responsiveness
MS03G09560.1	TGACG-motif	TGACG	1141	5	+	Hordeum vulgare	cis-acting regulatory element involved in the MeJA-responsiveness
MS03G14440.1	CGTCA-motif	CGTCA	407	5	-	Hordeum vulgare	cis-acting regulatory element involved in the MeJA-responsiveness
MS03G14440.1	CGTCA-motif	CGTCA	648	5	-	Hordeum vulgare	cis-acting regulatory element involved in the MeJA-responsiveness
MS03G14440.1	CGTCA-motif	CGTCA	1176	5	+	Hordeum vulgare	cis-acting regulatory element involved in the MeJA-responsiveness
MS03G14440.1	CGTCA-motif	CGTCA	1625	5	-	Hordeum vulgare	cis-acting regulatory element involved in the MeJA-responsiveness
MS03G14440.1	CGTCA-motif	CGTCA	1689	5	-	Hordeum vulgare	cis-acting regulatory element involved in the MeJA-responsiveness
MS03G14440.1	TGACG-motif	TGACG	407	5	+	Hordeum vulgare	cis-acting regulatory element involved in the MeJA-responsiveness
MS03G14440.1	TGACG-motif	TGACG	648	5	+	Hordeum vulgare	cis-acting regulatory element involved in the MeJA-responsiveness
MS03G14440.1	TGACG-motif	TGACG	1176	5	-	Hordeum vulgare	cis-acting regulatory element involved in the MeJA-responsiveness
MS03G14440.1	TGACG-motif	TGACG	1625	5	+	Hordeum vulgare	cis-acting regulatory element involved in the MeJA-responsiveness
MS03G14440.1	TGACG-motif	TGACG	1689	5	+	Hordeum vulgare	cis-acting regulatory element involved in the MeJA-responsiveness
MS03G15890.1	CGTCA-motif	CGTCA	195	5	-	Hordeum vulgare	cis-acting regulatory element involved in the MeJA-responsiveness
MS03G15890.1	TGACG-motif	TGACG	195	5	+	Hordeum vulgare	cis-acting regulatory element involved in the MeJA-responsiveness
MS03G16170.1	TGACG-motif	TGACG	1957	5	-	Hordeum vulgare	cis-acting regulatory element involved in the MeJA-responsiveness
MS03G16170.1	CGTCA-motif	CGTCA	1957	5	+	Hordeum vulgare	cis-acting regulatory element involved in the MeJA-responsiveness
MS03G20410.1	CGTCA-motif	CGTCA	629	5	+	Hordeum vulgare	cis-acting regulatory element involved in the MeJA-responsiveness
MS03G20410.1	TGACG-motif	TGACG	629	5	-	Hordeum vulgare	cis-acting regulatory element involved in the MeJA-responsiveness
MS03G23070.1	TGACG-motif	TGACG	3	5	-	Hordeum vulgare	cis-acting regulatory element involved in the MeJA-responsiveness
MS03G23070.1	TGACG-motif	TGACG	525	5	-	Hordeum vulgare	cis-acting regulatory element involved in the MeJA-responsiveness
MS03G23070.1	TGACG-motif	TGACG	1623	5	+	Hordeum vulgare	cis-acting regulatory element involved in the MeJA-responsiveness
MS03G23070.1	CGTCA-motif	CGTCA	3	5	+	Hordeum vulgare	cis-acting regulatory element involved in the MeJA-responsiveness
MS03G23070.1	CGTCA-motif	CGTCA	525	5	+	Hordeum vulgare	cis-acting regulatory element involved in the MeJA-responsiveness
MS03G23070.1	CGTCA-motif	CGTCA	1623	5	-	Hordeum vulgare	cis-acting regulatory element involved in the MeJA-responsiveness
MS03G25230.1	TGACG-motif	TGACG	1203	5	-	Hordeum vulgare	cis-acting regulatory element involved in the MeJA-responsiveness
MS03G25230.1	CGTCA-motif	CGTCA	1203	5	+	Hordeum vulgare	cis-acting regulatory element involved in the MeJA-responsiveness
MS04G01000.1	CGTCA-motif	CGTCA	162	5	+	Hordeum vulgare	cis-acting regulatory element involved in the MeJA-responsiveness
MS04G01000.1	CGTCA-motif	CGTCA	1889	5	+	Hordeum vulgare	cis-acting regulatory element involved in the MeJA-responsiveness
MS04G01000.1	TGACG-motif	TGACG	162	5	-	Hordeum vulgare	cis-acting regulatory element involved in the MeJA-responsiveness
MS04G01000.1	TGACG-motif	TGACG	1889	5	-	Hordeum vulgare	cis-acting regulatory element involved in the MeJA-responsiveness
MS04G04390.1	CGTCA-motif	CGTCA	1143	5	+	Hordeum vulgare	cis-acting regulatory element involved in the MeJA-responsiveness
MS04G04390.1	CGTCA-motif	CGTCA	1231	5	+	Hordeum vulgare	cis-acting regulatory element involved in the MeJA-responsiveness
MS04G04390.1	CGTCA-motif	CGTCA	1871	5	+	Hordeum vulgare	cis-acting regulatory element involved in the MeJA-responsiveness
MS04G04390.1	TGACG-motif	TGACG	1143	5	-	Hordeum vulgare	cis-acting regulatory element involved in the MeJA-responsiveness
MS04G04390.1	TGACG-motif	TGACG	1231	5	-	Hordeum vulgare	cis-acting regulatory element involved in the MeJA-responsiveness
MS04G04390.1	TGACG-motif	TGACG	1871	5	-	Hordeum vulgare	cis-acting regulatory element involved in the MeJA-responsiveness
MS04G06550.1	CGTCA-motif	CGTCA	15	5	-	Hordeum vulgare	cis-acting regulatory element involved in the MeJA-responsiveness
MS04G06550.1	CGTCA-motif	CGTCA	525	5	+	Hordeum vulgare	cis-acting regulatory element involved in the MeJA-responsiveness
MS04G06550.1	CGTCA-motif	CGTCA	1430	5	+	Hordeum vulgare	cis-acting regulatory element involved in the MeJA-responsiveness
MS04G06550.1	TGACG-motif	TGACG	15	5	+	Hordeum vulgare	cis-acting regulatory element involved in the MeJA-responsiveness
MS04G06550.1	TGACG-motif	TGACG	525	5	-	Hordeum vulgare	cis-acting regulatory element involved in the MeJA-responsiveness
MS04G06550.1	TGACG-motif	TGACG	1430	5	-	Hordeum vulgare	cis-acting regulatory element involved in the MeJA-responsiveness
MS04G14540.1	TGACG-motif	TGACG	759	5	+	Hordeum vulgare	cis-acting regulatory element involved in the MeJA-responsiveness
MS04G14540.1	TGACG-motif	TGACG	1063	5	-	Hordeum vulgare	cis-acting regulatory element involved in the MeJA-responsiveness
MS04G14540.1	CGTCA-motif	CGTCA	759	5	-	Hordeum vulgare	cis-acting regulatory element involved in the MeJA-responsiveness
MS04G14540.1	CGTCA-motif	CGTCA	1063	5	+	Hordeum vulgare	cis-acting regulatory element involved in the MeJA-responsiveness
MS04G16890.1	TGACG-motif	TGACG	34	5	-	Hordeum vulgare	cis-acting regulatory element involved in the MeJA-responsiveness
MS04G16890.1	TGACG-motif	TGACG	430	5	+	Hordeum vulgare	cis-acting regulatory element involved in the MeJA-responsiveness
MS04G16890.1	TGACG-motif	TGACG	926	5	+	Hordeum vulgare	cis-acting regulatory element involved in the MeJA-responsiveness
MS04G16890.1	TGACG-motif	TGACG	943	5	+	Hordeum vulgare	cis-acting regulatory element involved in the MeJA-responsiveness
MS04G16890.1	TGACG-motif	TGACG	1119	5	-	Hordeum vulgare	cis-acting regulatory element involved in the MeJA-responsiveness
MS04G16890.1	TGACG-motif	TGACG	1242	5	+	Hordeum vulgare	cis-acting regulatory element involved in the MeJA-responsiveness
MS04G16890.1	TGACG-motif	TGACG	1296	5	+	Hordeum vulgare	cis-acting regulatory element involved in the MeJA-responsiveness
MS04G16890.1	CGTCA-motif	CGTCA	34	5	+	Hordeum vulgare	cis-acting regulatory element involved in the MeJA-responsiveness
MS04G16890.1	CGTCA-motif	CGTCA	430	5	-	Hordeum vulgare	cis-acting regulatory element involved in the MeJA-responsiveness
MS04G16890.1	CGTCA-motif	CGTCA	926	5	-	Hordeum vulgare	cis-acting regulatory element involved in the MeJA-responsiveness
MS04G16890.1	CGTCA-motif	CGTCA	943	5	-	Hordeum vulgare	cis-acting regulatory element involved in the MeJA-responsiveness
MS04G16890.1	CGTCA-motif	CGTCA	1119	5	+	Hordeum vulgare	cis-acting regulatory element involved in the MeJA-responsiveness
MS04G16890.1	CGTCA-motif	CGTCA	1242	5	-	Hordeum vulgare	cis-acting regulatory element involved in the MeJA-responsiveness
MS04G16890.1	CGTCA-motif	CGTCA	1296	5	-	Hordeum vulgare	cis-acting regulatory element involved in the MeJA-responsiveness
MS04G19340.1	TGACG-motif	TGACG	290	5	-	Hordeum vulgare	cis-acting regulatory element involved in the MeJA-responsiveness
MS04G19340.1	TGACG-motif	TGACG	892	5	-	Hordeum vulgare	cis-acting regulatory element involved in the MeJA-responsiveness
MS04G19340.1	TGACG-motif	TGACG	1065	5	-	Hordeum vulgare	cis-acting regulatory element involved in the MeJA-responsiveness
MS04G19340.1	TGACG-motif	TGACG	1838	5	-	Hordeum vulgare	cis-acting regulatory element involved in the MeJA-responsiveness
MS04G19340.1	CGTCA-motif	CGTCA	290	5	+	Hordeum vulgare	cis-acting regulatory element involved in the MeJA-responsiveness
MS04G19340.1	CGTCA-motif	CGTCA	892	5	+	Hordeum vulgare	cis-acting regulatory element involved in the MeJA-responsiveness
MS04G19340.1	CGTCA-motif	CGTCA	1065	5	+	Hordeum vulgare	cis-acting regulatory element involved in the MeJA-responsiveness
MS04G19340.1	CGTCA-motif	CGTCA	1838	5	+	Hordeum vulgare	cis-acting regulatory element involved in the MeJA-responsiveness
MS05G17220.1	CGTCA-motif	CGTCA	961	5	-	Hordeum vulgare	cis-acting regulatory element involved in the MeJA-responsiveness
MS05G17220.1	CGTCA-motif	CGTCA	1434	5	-	Hordeum vulgare	cis-acting regulatory element involved in the MeJA-responsiveness
MS05G17220.1	TGACG-motif	TGACG	961	5	+	Hordeum vulgare	cis-acting regulatory element involved in the MeJA-responsiveness
MS05G17220.1	TGACG-motif	TGACG	1434	5	+	Hordeum vulgare	cis-acting regulatory element involved in the MeJA-responsiveness
MS05G19060.1	CGTCA-motif	CGTCA	351	5	-	Hordeum vulgare	cis-acting regulatory element involved in the MeJA-responsiveness
MS05G19060.1	TGACG-motif	TGACG	351	5	+	Hordeum vulgare	cis-acting regulatory element involved in the MeJA-responsiveness
MS06G03090.1	CGTCA-motif	CGTCA	1472	5	-	Hordeum vulgare	cis-acting regulatory element involved in the MeJA-responsiveness
MS06G03090.1	TGACG-motif	TGACG	1472	5	+	Hordeum vulgare	cis-acting regulatory element involved in the MeJA-responsiveness
MS06G03300.1	CGTCA-motif	CGTCA	201	5	-	Hordeum vulgare	cis-acting regulatory element involved in the MeJA-responsiveness
MS06G03300.1	CGTCA-motif	CGTCA	1535	5	+	Hordeum vulgare	cis-acting regulatory element involved in the MeJA-responsiveness
MS06G03300.1	TGACG-motif	TGACG	201	5	+	Hordeum vulgare	cis-acting regulatory element involved in the MeJA-responsiveness
MS06G03300.1	TGACG-motif	TGACG	1535	5	-	Hordeum vulgare	cis-acting regulatory element involved in the MeJA-responsiveness
MS06G04570.1	CGTCA-motif	CGTCA	1347	5	-	Hordeum vulgare	cis-acting regulatory element involved in the MeJA-responsiveness
MS06G04570.1	TGACG-motif	TGACG	1347	5	+	Hordeum vulgare	cis-acting regulatory element involved in the MeJA-responsiveness
MS06G06850.1	CGTCA-motif	CGTCA	324	5	-	Hordeum vulgare	cis-acting regulatory element involved in the MeJA-responsiveness
MS06G06850.1	CGTCA-motif	CGTCA	544	5	+	Hordeum vulgare	cis-acting regulatory element involved in the MeJA-responsiveness
MS06G06850.1	CGTCA-motif	CGTCA	1262	5	+	Hordeum vulgare	cis-acting regulatory element involved in the MeJA-responsiveness
MS06G06850.1	CGTCA-motif	CGTCA	1898	5	+	Hordeum vulgare	cis-acting regulatory element involved in the MeJA-responsiveness
MS06G06850.1	TGACG-motif	TGACG	324	5	+	Hordeum vulgare	cis-acting regulatory element involved in the MeJA-responsiveness
MS06G06850.1	TGACG-motif	TGACG	544	5	-	Hordeum vulgare	cis-acting regulatory element involved in the MeJA-responsiveness
MS06G06850.1	TGACG-motif	TGACG	1262	5	-	Hordeum vulgare	cis-acting regulatory element involved in the MeJA-responsiveness
MS06G06850.1	TGACG-motif	TGACG	1898	5	-	Hordeum vulgare	cis-acting regulatory element involved in the MeJA-responsiveness
MS06G07760.1	TGACG-motif	TGACG	535	5	+	Hordeum vulgare	cis-acting regulatory element involved in the MeJA-responsiveness
MS06G07760.1	TGACG-motif	TGACG	1945	5	-	Hordeum vulgare	cis-acting regulatory element involved in the MeJA-responsiveness
MS06G07760.1	CGTCA-motif	CGTCA	535	5	-	Hordeum vulgare	cis-acting regulatory element involved in the MeJA-responsiveness
MS06G07760.1	CGTCA-motif	CGTCA	1945	5	+	Hordeum vulgare	cis-acting regulatory element involved in the MeJA-responsiveness
MS06G14840.1	TGACG-motif	TGACG	138	5	-	Hordeum vulgare	cis-acting regulatory element involved in the MeJA-responsiveness
MS06G14840.1	TGACG-motif	TGACG	697	5	-	Hordeum vulgare	cis-acting regulatory element involved in the MeJA-responsiveness
MS06G14840.1	TGACG-motif	TGACG	1055	5	-	Hordeum vulgare	cis-acting regulatory element involved in the MeJA-responsiveness
MS06G14840.1	TGACG-motif	TGACG	1165	5	-	Hordeum vulgare	cis-acting regulatory element involved in the MeJA-responsiveness
MS06G14840.1	CGTCA-motif	CGTCA	138	5	+	Hordeum vulgare	cis-acting regulatory element involved in the MeJA-responsiveness
MS06G14840.1	CGTCA-motif	CGTCA	697	5	+	Hordeum vulgare	cis-acting regulatory element involved in the MeJA-responsiveness
MS06G14840.1	CGTCA-motif	CGTCA	1055	5	+	Hordeum vulgare	cis-acting regulatory element involved in the MeJA-responsiveness
MS06G14840.1	CGTCA-motif	CGTCA	1165	5	+	Hordeum vulgare	cis-acting regulatory element involved in the MeJA-responsiveness
MS06G16750.1	TGACG-motif	TGACG	1146	5	-	Hordeum vulgare	cis-acting regulatory element involved in the MeJA-responsiveness
MS06G16750.1	TGACG-motif	TGACG	1563	5	+	Hordeum vulgare	cis-acting regulatory element involved in the MeJA-responsiveness
MS06G16750.1	CGTCA-motif	CGTCA	1146	5	+	Hordeum vulgare	cis-acting regulatory element involved in the MeJA-responsiveness
MS06G16750.1	CGTCA-motif	CGTCA	1563	5	-	Hordeum vulgare	cis-acting regulatory element involved in the MeJA-responsiveness
MS06G17350.1	TGACG-motif	TGACG	1592	5	-	Hordeum vulgare	cis-acting regulatory element involved in the MeJA-responsiveness
MS06G17350.1	TGACG-motif	TGACG	1694	5	-	Hordeum vulgare	cis-acting regulatory element involved in the MeJA-responsiveness
MS06G17350.1	CGTCA-motif	CGTCA	1592	5	+	Hordeum vulgare	cis-acting regulatory element involved in the MeJA-responsiveness
MS06G17350.1	CGTCA-motif	CGTCA	1694	5	+	Hordeum vulgare	cis-acting regulatory element involved in the MeJA-responsiveness
MS06G22530.1	CGTCA-motif	CGTCA	462	5	-	Hordeum vulgare	cis-acting regulatory element involved in the MeJA-responsiveness
MS06G22530.1	TGACG-motif	TGACG	462	5	+	Hordeum vulgare	cis-acting regulatory element involved in the MeJA-responsiveness
MS06G23290.1	CGTCA-motif	CGTCA	296	5	+	Hordeum vulgare	cis-acting regulatory element involved in the MeJA-responsiveness
MS06G23290.1	CGTCA-motif	CGTCA	660	5	+	Hordeum vulgare	cis-acting regulatory element involved in the MeJA-responsiveness
MS06G23290.1	CGTCA-motif	CGTCA	1554	5	+	Hordeum vulgare	cis-acting regulatory element involved in the MeJA-responsiveness
MS06G23290.1	CGTCA-motif	CGTCA	1679	5	+	Hordeum vulgare	cis-acting regulatory element involved in the MeJA-responsiveness
MS06G23290.1	TGACG-motif	TGACG	296	5	-	Hordeum vulgare	cis-acting regulatory element involved in the MeJA-responsiveness
MS06G23290.1	TGACG-motif	TGACG	660	5	-	Hordeum vulgare	cis-acting regulatory element involved in the MeJA-responsiveness
MS06G23290.1	TGACG-motif	TGACG	1554	5	-	Hordeum vulgare	cis-acting regulatory element involved in the MeJA-responsiveness
MS06G23290.1	TGACG-motif	TGACG	1679	5	-	Hordeum vulgare	cis-acting regulatory element involved in the MeJA-responsiveness
MS07G00540.1	CGTCA-motif	CGTCA	364	5	-	Hordeum vulgare	cis-acting regulatory element involved in the MeJA-responsiveness
MS07G00540.1	TGACG-motif	TGACG	364	5	+	Hordeum vulgare	cis-acting regulatory element involved in the MeJA-responsiveness
MS07G06010.1	CGTCA-motif	CGTCA	887	5	+	Hordeum vulgare	cis-acting regulatory element involved in the MeJA-responsiveness
MS07G06010.1	CGTCA-motif	CGTCA	1003	5	+	Hordeum vulgare	cis-acting regulatory element involved in the MeJA-responsiveness
MS07G06010.1	TGACG-motif	TGACG	887	5	-	Hordeum vulgare	cis-acting regulatory element involved in the MeJA-responsiveness
MS07G06010.1	TGACG-motif	TGACG	1003	5	-	Hordeum vulgare	cis-acting regulatory element involved in the MeJA-responsiveness
MS07G11650.1	TGACG-motif	TGACG	810	5	+	Hordeum vulgare	cis-acting regulatory element involved in the MeJA-responsiveness
MS07G11650.1	TGACG-motif	TGACG	1161	5	-	Hordeum vulgare	cis-acting regulatory element involved in the MeJA-responsiveness
MS07G11650.1	TGACG-motif	TGACG	1631	5	-	Hordeum vulgare	cis-acting regulatory element involved in the MeJA-responsiveness
MS07G11650.1	CGTCA-motif	CGTCA	810	5	-	Hordeum vulgare	cis-acting regulatory element involved in the MeJA-responsiveness
MS07G11650.1	CGTCA-motif	CGTCA	1161	5	+	Hordeum vulgare	cis-acting regulatory element involved in the MeJA-responsiveness
MS07G11650.1	CGTCA-motif	CGTCA	1631	5	+	Hordeum vulgare	cis-acting regulatory element involved in the MeJA-responsiveness
MS07G11740.1	TGACG-motif	TGACG	495	5	-	Hordeum vulgare	cis-acting regulatory element involved in the MeJA-responsiveness
MS07G11740.1	TGACG-motif	TGACG	644	5	-	Hordeum vulgare	cis-acting regulatory element involved in the MeJA-responsiveness
MS07G11740.1	CGTCA-motif	CGTCA	495	5	+	Hordeum vulgare	cis-acting regulatory element involved in the MeJA-responsiveness
MS07G11740.1	CGTCA-motif	CGTCA	644	5	+	Hordeum vulgare	cis-acting regulatory element involved in the MeJA-responsiveness
MS07G14810.1	CGTCA-motif	CGTCA	390	5	-	Hordeum vulgare	cis-acting regulatory element involved in the MeJA-responsiveness
MS07G14810.1	CGTCA-motif	CGTCA	892	5	+	Hordeum vulgare	cis-acting regulatory element involved in the MeJA-responsiveness
MS07G14810.1	CGTCA-motif	CGTCA	1180	5	-	Hordeum vulgare	cis-acting regulatory element involved in the MeJA-responsiveness
MS07G14810.1	CGTCA-motif	CGTCA	1262	5	+	Hordeum vulgare	cis-acting regulatory element involved in the MeJA-responsiveness
MS07G14810.1	CGTCA-motif	CGTCA	1488	5	+	Hordeum vulgare	cis-acting regulatory element involved in the MeJA-responsiveness
MS07G14810.1	CGTCA-motif	CGTCA	1606	5	-	Hordeum vulgare	cis-acting regulatory element involved in the MeJA-responsiveness
MS07G14810.1	TGACG-motif	TGACG	390	5	+	Hordeum vulgare	cis-acting regulatory element involved in the MeJA-responsiveness
MS07G14810.1	TGACG-motif	TGACG	892	5	-	Hordeum vulgare	cis-acting regulatory element involved in the MeJA-responsiveness
MS07G14810.1	TGACG-motif	TGACG	1180	5	+	Hordeum vulgare	cis-acting regulatory element involved in the MeJA-responsiveness
MS07G14810.1	TGACG-motif	TGACG	1262	5	-	Hordeum vulgare	cis-acting regulatory element involved in the MeJA-responsiveness
MS07G14810.1	TGACG-motif	TGACG	1488	5	-	Hordeum vulgare	cis-acting regulatory element involved in the MeJA-responsiveness
MS07G14810.1	TGACG-motif	TGACG	1606	5	+	Hordeum vulgare	cis-acting regulatory element involved in the MeJA-responsiveness
MS07G18140.1	TGACG-motif	TGACG	943	5	-	Hordeum vulgare	cis-acting regulatory element involved in the MeJA-responsiveness
MS07G18140.1	TGACG-motif	TGACG	1851	5	-	Hordeum vulgare	cis-acting regulatory element involved in the MeJA-responsiveness
MS07G18140.1	CGTCA-motif	CGTCA	943	5	+	Hordeum vulgare	cis-acting regulatory element involved in the MeJA-responsiveness
MS07G18140.1	CGTCA-motif	CGTCA	1851	5	+	Hordeum vulgare	cis-acting regulatory element involved in the MeJA-responsiveness
MS08G06250.1	TGACG-motif	TGACG	1081	5	-	Hordeum vulgare	cis-acting regulatory element involved in the MeJA-responsiveness
MS08G06250.1	TGACG-motif	TGACG	1210	5	-	Hordeum vulgare	cis-acting regulatory element involved in the MeJA-responsiveness
MS08G15910.1	TGACG-motif	TGACG	82	5	-	Hordeum vulgare	cis-acting regulatory element involved in the MeJA-responsiveness
MS08G15910.1	TGACG-motif	TGACG	1258	5	-	Hordeum vulgare	cis-acting regulatory element involved in the MeJA-responsiveness
MS08G15910.1	TGACG-motif	TGACG	1424	5	-	Hordeum vulgare	cis-acting regulatory element involved in the MeJA-responsiveness
MS08G15910.1	TGACG-motif	TGACG	1971	5	+	Hordeum vulgare	cis-acting regulatory element involved in the MeJA-responsiveness
MS08G15910.1	CGTCA-motif	CGTCA	82	5	+	Hordeum vulgare	cis-acting regulatory element involved in the MeJA-responsiveness
MS08G15910.1	CGTCA-motif	CGTCA	1258	5	+	Hordeum vulgare	cis-acting regulatory element involved in the MeJA-responsiveness
MS08G15910.1	CGTCA-motif	CGTCA	1424	5	+	Hordeum vulgare	cis-acting regulatory element involved in the MeJA-responsiveness
MS08G15910.1	CGTCA-motif	CGTCA	1971	5	-	Hordeum vulgare	cis-acting regulatory element involved in the MeJA-responsiveness
MS08G16270.1	TGACG-motif	TGACG	120	5	+	Hordeum vulgare	cis-acting regulatory element involved in the MeJA-responsiveness
MS08G16270.1	TGACG-motif	TGACG	365	5	-	Hordeum vulgare	cis-acting regulatory element involved in the MeJA-responsiveness
MS08G16270.1	CGTCA-motif	CGTCA	120	5	-	Hordeum vulgare	cis-acting regulatory element involved in the MeJA-responsiveness
MS08G16270.1	CGTCA-motif	CGTCA	365	5	+	Hordeum vulgare	cis-acting regulatory element involved in the MeJA-responsiveness
MS09G00550.1	TGACG-motif	TGACG	1905	5	+	Hordeum vulgare	cis-acting regulatory element involved in the MeJA-responsiveness
MS09G00550.1	CGTCA-motif	CGTCA	1905	5	-	Hordeum vulgare	cis-acting regulatory element involved in the MeJA-responsiveness
MS09G05140.1	CGTCA-motif	CGTCA	948	5	-	Hordeum vulgare	cis-acting regulatory element involved in the MeJA-responsiveness
MS09G05140.1	TGACG-motif	TGACG	948	5	+	Hordeum vulgare	cis-acting regulatory element involved in the MeJA-responsiveness
MS09G05150.1	TGACG-motif	TGACG	965	5	+	Hordeum vulgare	cis-acting regulatory element involved in the MeJA-responsiveness
MS09G05150.1	CGTCA-motif	CGTCA	965	5	-	Hordeum vulgare	cis-acting regulatory element involved in the MeJA-responsiveness
MS09G07820.1	TGACG-motif	TGACG	94	5	+	Hordeum vulgare	cis-acting regulatory element involved in the MeJA-responsiveness
MS09G07820.1	TGACG-motif	TGACG	832	5	+	Hordeum vulgare	cis-acting regulatory element involved in the MeJA-responsiveness
MS09G07820.1	TGACG-motif	TGACG	986	5	-	Hordeum vulgare	cis-acting regulatory element involved in the MeJA-responsiveness
MS09G07820.1	CGTCA-motif	CGTCA	94	5	-	Hordeum vulgare	cis-acting regulatory element involved in the MeJA-responsiveness
MS09G07820.1	CGTCA-motif	CGTCA	832	5	-	Hordeum vulgare	cis-acting regulatory element involved in the MeJA-responsiveness
MS09G07820.1	CGTCA-motif	CGTCA	986	5	+	Hordeum vulgare	cis-acting regulatory element involved in the MeJA-responsiveness
MS09G10350.1	CGTCA-motif	CGTCA	852	5	-	Hordeum vulgare	cis-acting regulatory element involved in the MeJA-responsiveness
MS09G10350.1	CGTCA-motif	CGTCA	892	5	+	Hordeum vulgare	cis-acting regulatory element involved in the MeJA-responsiveness
MS09G10350.1	CGTCA-motif	CGTCA	1791	5	-	Hordeum vulgare	cis-acting regulatory element involved in the MeJA-responsiveness
MS09G10350.1	TGACG-motif	TGACG	852	5	+	Hordeum vulgare	cis-acting regulatory element involved in the MeJA-responsiveness
MS09G10350.1	TGACG-motif	TGACG	892	5	-	Hordeum vulgare	cis-acting regulatory element involved in the MeJA-responsiveness
MS09G10350.1	TGACG-motif	TGACG	1791	5	+	Hordeum vulgare	cis-acting regulatory element involved in the MeJA-responsiveness
MS09G11620.1	TGACG-motif	TGACG	919	5	-	Hordeum vulgare	cis-acting regulatory element involved in the MeJA-responsiveness
MS09G11620.1	CGTCA-motif	CGTCA	919	5	+	Hordeum vulgare	cis-acting regulatory element involved in the MeJA-responsiveness
MS09G12460.1	TGACG-motif	TGACG	319	5	+	Hordeum vulgare	cis-acting regulatory element involved in the MeJA-responsiveness
MS09G12460.1	CGTCA-motif	CGTCA	319	5	-	Hordeum vulgare	cis-acting regulatory element involved in the MeJA-responsiveness
MS09G14710.1	CGTCA-motif	CGTCA	316	5	+	Hordeum vulgare	cis-acting regulatory element involved in the MeJA-responsiveness
MS09G14710.1	CGTCA-motif	CGTCA	1790	5	-	Hordeum vulgare	cis-acting regulatory element involved in the MeJA-responsiveness
MS09G14710.1	TGACG-motif	TGACG	316	5	-	Hordeum vulgare	cis-acting regulatory element involved in the MeJA-responsiveness
MS09G14710.1	TGACG-motif	TGACG	1790	5	+	Hordeum vulgare	cis-acting regulatory element involved in the MeJA-responsiveness
MS09G21160.1	CGTCA-motif	CGTCA	1371	5	-	Hordeum vulgare	cis-acting regulatory element involved in the MeJA-responsiveness
MS09G21160.1	TGACG-motif	TGACG	1371	5	+	Hordeum vulgare	cis-acting regulatory element involved in the MeJA-responsiveness
MS10G02270.1	CGTCA-motif	CGTCA	254	5	-	Hordeum vulgare	cis-acting regulatory element involved in the MeJA-responsiveness
MS10G02270.1	CGTCA-motif	CGTCA	1602	5	+	Hordeum vulgare	cis-acting regulatory element involved in the MeJA-responsiveness
MS10G02270.1	TGACG-motif	TGACG	254	5	+	Hordeum vulgare	cis-acting regulatory element involved in the MeJA-responsiveness
MS10G02270.1	TGACG-motif	TGACG	1602	5	-	Hordeum vulgare	cis-acting regulatory element involved in the MeJA-responsiveness
MS10G03570.1	CGTCA-motif	CGTCA	1706	5	-	Hordeum vulgare	cis-acting regulatory element involved in the MeJA-responsiveness
MS10G03570.1	CGTCA-motif	CGTCA	1796	5	-	Hordeum vulgare	cis-acting regulatory element involved in the MeJA-responsiveness
MS10G03570.1	CGTCA-motif	CGTCA	1827	5	-	Hordeum vulgare	cis-acting regulatory element involved in the MeJA-responsiveness
MS10G03570.1	TGACG-motif	TGACG	1706	5	+	Hordeum vulgare	cis-acting regulatory element involved in the MeJA-responsiveness
MS10G03570.1	TGACG-motif	TGACG	1796	5	+	Hordeum vulgare	cis-acting regulatory element involved in the MeJA-responsiveness
MS10G03570.1	TGACG-motif	TGACG	1827	5	+	Hordeum vulgare	cis-acting regulatory element involved in the MeJA-responsiveness
MS10G07760.1	TGACG-motif	TGACG	1816	5	+	Hordeum vulgare	cis-acting regulatory element involved in the MeJA-responsiveness
MS10G07760.1	CGTCA-motif	CGTCA	1816	5	-	Hordeum vulgare	cis-acting regulatory element involved in the MeJA-responsiveness
MS10G12240.1	TGACG-motif	TGACG	1402	5	+	Hordeum vulgare	cis-acting regulatory element involved in the MeJA-responsiveness
MS10G12240.1	CGTCA-motif	CGTCA	1402	5	-	Hordeum vulgare	cis-acting regulatory element involved in the MeJA-responsiveness
MS10G17070.1	CGTCA-motif	CGTCA	1291	5	+	Hordeum vulgare	cis-acting regulatory element involved in the MeJA-responsiveness
MS10G17070.1	TGACG-motif	TGACG	1291	5	-	Hordeum vulgare	cis-acting regulatory element involved in the MeJA-responsiveness
MS10G22090.1	TGACG-motif	TGACG	344	5	-	Hordeum vulgare	cis-acting regulatory element involved in the MeJA-responsiveness
MS10G22090.1	TGACG-motif	TGACG	393	5	+	Hordeum vulgare	cis-acting regulatory element involved in the MeJA-responsiveness
MS10G22090.1	TGACG-motif	TGACG	1128	5	+	Hordeum vulgare	cis-acting regulatory element involved in the MeJA-responsiveness
MS10G22090.1	CGTCA-motif	CGTCA	344	5	+	Hordeum vulgare	cis-acting regulatory element involved in the MeJA-responsiveness
MS10G22090.1	CGTCA-motif	CGTCA	393	5	-	Hordeum vulgare	cis-acting regulatory element involved in the MeJA-responsiveness
MS10G22090.1	CGTCA-motif	CGTCA	1128	5	-	Hordeum vulgare	cis-acting regulatory element involved in the MeJA-responsiveness
MS11G01950.1	CGTCA-motif	CGTCA	507	5	+	Hordeum vulgare	cis-acting regulatory element involved in the MeJA-responsiveness
MS11G01950.1	CGTCA-motif	CGTCA	712	5	+	Hordeum vulgare	cis-acting regulatory element involved in the MeJA-responsiveness
MS11G01950.1	CGTCA-motif	CGTCA	1341	5	-	Hordeum vulgare	cis-acting regulatory element involved in the MeJA-responsiveness
MS11G01950.1	CGTCA-motif	CGTCA	1684	5	-	Hordeum vulgare	cis-acting regulatory element involved in the MeJA-responsiveness
MS11G01950.1	TGACG-motif	TGACG	507	5	-	Hordeum vulgare	cis-acting regulatory element involved in the MeJA-responsiveness
MS11G01950.1	TGACG-motif	TGACG	712	5	-	Hordeum vulgare	cis-acting regulatory element involved in the MeJA-responsiveness
MS11G01950.1	TGACG-motif	TGACG	1341	5	+	Hordeum vulgare	cis-acting regulatory element involved in the MeJA-responsiveness
MS11G01950.1	TGACG-motif	TGACG	1684	5	+	Hordeum vulgare	cis-acting regulatory element involved in the MeJA-responsiveness
MS11G02860.1	CGTCA-motif	CGTCA	163	5	-	Hordeum vulgare	cis-acting regulatory element involved in the MeJA-responsiveness
MS11G02860.1	CGTCA-motif	CGTCA	280	5	+	Hordeum vulgare	cis-acting regulatory element involved in the MeJA-responsiveness
MS11G02860.1	CGTCA-motif	CGTCA	1737	5	+	Hordeum vulgare	cis-acting regulatory element involved in the MeJA-responsiveness
MS11G02860.1	TGACG-motif	TGACG	163	5	+	Hordeum vulgare	cis-acting regulatory element involved in the MeJA-responsiveness
MS11G02860.1	TGACG-motif	TGACG	280	5	-	Hordeum vulgare	cis-acting regulatory element involved in the MeJA-responsiveness
MS11G02860.1	TGACG-motif	TGACG	1737	5	-	Hordeum vulgare	cis-acting regulatory element involved in the MeJA-responsiveness
MS11G03610.1	TGACG-motif	TGACG	137	5	+	Hordeum vulgare	cis-acting regulatory element involved in the MeJA-responsiveness
MS11G03610.1	TGACG-motif	TGACG	1034	5	-	Hordeum vulgare	cis-acting regulatory element involved in the MeJA-responsiveness
MS11G03610.1	CGTCA-motif	CGTCA	137	5	-	Hordeum vulgare	cis-acting regulatory element involved in the MeJA-responsiveness
MS11G03610.1	CGTCA-motif	CGTCA	1034	5	+	Hordeum vulgare	cis-acting regulatory element involved in the MeJA-responsiveness
MS11G04180.1	CGTCA-motif	CGTCA	804	5	+	Hordeum vulgare	cis-acting regulatory element involved in the MeJA-responsiveness
MS11G04180.1	CGTCA-motif	CGTCA	1559	5	-	Hordeum vulgare	cis-acting regulatory element involved in the MeJA-responsiveness
MS11G04180.1	CGTCA-motif	CGTCA	1614	5	-	Hordeum vulgare	cis-acting regulatory element involved in the MeJA-responsiveness
MS11G04180.1	CGTCA-motif	CGTCA	1757	5	-	Hordeum vulgare	cis-acting regulatory element involved in the MeJA-responsiveness
MS11G04180.1	TGACG-motif	TGACG	804	5	-	Hordeum vulgare	cis-acting regulatory element involved in the MeJA-responsiveness
MS11G04180.1	TGACG-motif	TGACG	1559	5	+	Hordeum vulgare	cis-acting regulatory element involved in the MeJA-responsiveness
MS11G04180.1	TGACG-motif	TGACG	1614	5	+	Hordeum vulgare	cis-acting regulatory element involved in the MeJA-responsiveness
MS11G04180.1	TGACG-motif	TGACG	1757	5	+	Hordeum vulgare	cis-acting regulatory element involved in the MeJA-responsiveness
MS11G04820.1	CGTCA-motif	CGTCA	841	5	+	Hordeum vulgare	cis-acting regulatory element involved in the MeJA-responsiveness
MS11G04820.1	TGACG-motif	TGACG	841	5	-	Hordeum vulgare	cis-acting regulatory element involved in the MeJA-responsiveness
MS11G05460.1	CGTCA-motif	CGTCA	425	5	+	Hordeum vulgare	cis-acting regulatory element involved in the MeJA-responsiveness
MS11G05460.1	TGACG-motif	TGACG	425	5	-	Hordeum vulgare	cis-acting regulatory element involved in the MeJA-responsiveness
MS11G08250.1	CGTCA-motif	CGTCA	521	5	-	Hordeum vulgare	cis-acting regulatory element involved in the MeJA-responsiveness
MS11G08250.1	CGTCA-motif	CGTCA	781	5	-	Hordeum vulgare	cis-acting regulatory element involved in the MeJA-responsiveness
MS11G08250.1	CGTCA-motif	CGTCA	1239	5	-	Hordeum vulgare	cis-acting regulatory element involved in the MeJA-responsiveness
MS11G08250.1	TGACG-motif	TGACG	521	5	+	Hordeum vulgare	cis-acting regulatory element involved in the MeJA-responsiveness
MS11G08250.1	TGACG-motif	TGACG	781	5	+	Hordeum vulgare	cis-acting regulatory element involved in the MeJA-responsiveness
MS11G08250.1	TGACG-motif	TGACG	1239	5	+	Hordeum vulgare	cis-acting regulatory element involved in the MeJA-responsiveness
MS11G09540.1	TGACG-motif	TGACG	1514	5	+	Hordeum vulgare	cis-acting regulatory element involved in the MeJA-responsiveness
MS11G09540.1	CGTCA-motif	CGTCA	1514	5	-	Hordeum vulgare	cis-acting regulatory element involved in the MeJA-responsiveness
MS11G09550.1	CGTCA-motif	CGTCA	649	5	-	Hordeum vulgare	cis-acting regulatory element involved in the MeJA-responsiveness
MS11G09550.1	TGACG-motif	TGACG	649	5	+	Hordeum vulgare	cis-acting regulatory element involved in the MeJA-responsiveness
MS11G09560.1	TGACG-motif	TGACG	224	5	-	Hordeum vulgare	cis-acting regulatory element involved in the MeJA-responsiveness
MS11G09560.1	TGACG-motif	TGACG	250	5	-	Hordeum vulgare	cis-acting regulatory element involved in the MeJA-responsiveness
MS11G09560.1	TGACG-motif	TGACG	572	5	+	Hordeum vulgare	cis-acting regulatory element involved in the MeJA-responsiveness
MS11G09560.1	TGACG-motif	TGACG	1518	5	-	Hordeum vulgare	cis-acting regulatory element involved in the MeJA-responsiveness
MS11G09560.1	TGACG-motif	TGACG	1642	5	-	Hordeum vulgare	cis-acting regulatory element involved in the MeJA-responsiveness
MS11G09560.1	CGTCA-motif	CGTCA	224	5	+	Hordeum vulgare	cis-acting regulatory element involved in the MeJA-responsiveness
MS11G09560.1	CGTCA-motif	CGTCA	250	5	+	Hordeum vulgare	cis-acting regulatory element involved in the MeJA-responsiveness
MS11G09560.1	CGTCA-motif	CGTCA	572	5	-	Hordeum vulgare	cis-acting regulatory element involved in the MeJA-responsiveness
MS11G09560.1	CGTCA-motif	CGTCA	1518	5	+	Hordeum vulgare	cis-acting regulatory element involved in the MeJA-responsiveness
MS11G09560.1	CGTCA-motif	CGTCA	1642	5	+	Hordeum vulgare	cis-acting regulatory element involved in the MeJA-responsiveness
MS11G12270.1	CGTCA-motif	CGTCA	382	5	-	Hordeum vulgare	cis-acting regulatory element involved in the MeJA-responsiveness
MS11G12270.1	TGACG-motif	TGACG	382	5	+	Hordeum vulgare	cis-acting regulatory element involved in the MeJA-responsiveness
MS11G13390.1	TGACG-motif	TGACG	571	5	+	Hordeum vulgare	cis-acting regulatory element involved in the MeJA-responsiveness
MS11G13390.1	TGACG-motif	TGACG	692	5	-	Hordeum vulgare	cis-acting regulatory element involved in the MeJA-responsiveness
MS11G13390.1	CGTCA-motif	CGTCA	571	5	-	Hordeum vulgare	cis-acting regulatory element involved in the MeJA-responsiveness
MS11G13390.1	CGTCA-motif	CGTCA	692	5	+	Hordeum vulgare	cis-acting regulatory element involved in the MeJA-responsiveness
MS11G17240.1	CGTCA-motif	CGTCA	648	5	-	Hordeum vulgare	cis-acting regulatory element involved in the MeJA-responsiveness
MS11G17240.1	TGACG-motif	TGACG	648	5	+	Hordeum vulgare	cis-acting regulatory element involved in the MeJA-responsiveness
MS11G17380.1	CGTCA-motif	CGTCA	1114	5	+	Hordeum vulgare	cis-acting regulatory element involved in the MeJA-responsiveness
MS11G17380.1	TGACG-motif	TGACG	1114	5	-	Hordeum vulgare	cis-acting regulatory element involved in the MeJA-responsiveness
MS12G05210.1	CGTCA-motif	CGTCA	80	5	+	Hordeum vulgare	cis-acting regulatory element involved in the MeJA-responsiveness
MS12G05210.1	CGTCA-motif	CGTCA	170	5	-	Hordeum vulgare	cis-acting regulatory element involved in the MeJA-responsiveness
MS12G05210.1	TGACG-motif	TGACG	80	5	-	Hordeum vulgare	cis-acting regulatory element involved in the MeJA-responsiveness
MS12G05210.1	TGACG-motif	TGACG	170	5	+	Hordeum vulgare	cis-acting regulatory element involved in the MeJA-responsiveness
MS12G10350.1	TGACG-motif	TGACG	474	5	-	Hordeum vulgare	cis-acting regulatory element involved in the MeJA-responsiveness
MS12G10350.1	CGTCA-motif	CGTCA	474	5	+	Hordeum vulgare	cis-acting regulatory element involved in the MeJA-responsiveness
MS12G14340.1	TGACG-motif	TGACG	307	5	-	Hordeum vulgare	cis-acting regulatory element involved in the MeJA-responsiveness
MS12G14340.1	TGACG-motif	TGACG	1836	5	+	Hordeum vulgare	cis-acting regulatory element involved in the MeJA-responsiveness
MS12G14340.1	CGTCA-motif	CGTCA	307	5	+	Hordeum vulgare	cis-acting regulatory element involved in the MeJA-responsiveness
MS12G14340.1	CGTCA-motif	CGTCA	1836	5	-	Hordeum vulgare	cis-acting regulatory element involved in the MeJA-responsiveness
MS12G15140.1	CGTCA-motif	CGTCA	704	5	+	Hordeum vulgare	cis-acting regulatory element involved in the MeJA-responsiveness
MS12G15140.1	TGACG-motif	TGACG	704	5	-	Hordeum vulgare	cis-acting regulatory element involved in the MeJA-responsiveness
MS12G20770.1	CGTCA-motif	CGTCA	1305	5	+	Hordeum vulgare	cis-acting regulatory element involved in the MeJA-responsiveness
MS12G20770.1	TGACG-motif	TGACG	1305	5	-	Hordeum vulgare	cis-acting regulatory element involved in the MeJA-responsiveness
MS13G00410.1	CGTCA-motif	CGTCA	21	5	+	Hordeum vulgare	cis-acting regulatory element involved in the MeJA-responsiveness
MS13G00410.1	CGTCA-motif	CGTCA	1528	5	-	Hordeum vulgare	cis-acting regulatory element involved in the MeJA-responsiveness
MS13G00410.1	TGACG-motif	TGACG	21	5	-	Hordeum vulgare	cis-acting regulatory element involved in the MeJA-responsiveness
MS13G00410.1	TGACG-motif	TGACG	1528	5	+	Hordeum vulgare	cis-acting regulatory element involved in the MeJA-responsiveness
MS13G03080.1	TGACG-motif	TGACG	1612	5	-	Hordeum vulgare	cis-acting regulatory element involved in the MeJA-responsiveness
MS13G03080.1	CGTCA-motif	CGTCA	1612	5	+	Hordeum vulgare	cis-acting regulatory element involved in the MeJA-responsiveness
MS13G03920.1	CGTCA-motif	CGTCA	1987	5	+	Hordeum vulgare	cis-acting regulatory element involved in the MeJA-responsiveness
MS13G03920.1	TGACG-motif	TGACG	1987	5	-	Hordeum vulgare	cis-acting regulatory element involved in the MeJA-responsiveness
MS13G04130.1	CGTCA-motif	CGTCA	67	5	+	Hordeum vulgare	cis-acting regulatory element involved in the MeJA-responsiveness
MS13G04130.1	CGTCA-motif	CGTCA	1554	5	+	Hordeum vulgare	cis-acting regulatory element involved in the MeJA-responsiveness
MS13G04130.1	CGTCA-motif	CGTCA	1920	5	-	Hordeum vulgare	cis-acting regulatory element involved in the MeJA-responsiveness
MS13G04130.1	TGACG-motif	TGACG	67	5	-	Hordeum vulgare	cis-acting regulatory element involved in the MeJA-responsiveness
MS13G04130.1	TGACG-motif	TGACG	1554	5	-	Hordeum vulgare	cis-acting regulatory element involved in the MeJA-responsiveness
MS13G04130.1	TGACG-motif	TGACG	1920	5	+	Hordeum vulgare	cis-acting regulatory element involved in the MeJA-responsiveness
MS13G04140.1	CGTCA-motif	CGTCA	583	5	+	Hordeum vulgare	cis-acting regulatory element involved in the MeJA-responsiveness
MS13G04140.1	CGTCA-motif	CGTCA	1205	5	-	Hordeum vulgare	cis-acting regulatory element involved in the MeJA-responsiveness
MS13G04140.1	TGACG-motif	TGACG	583	5	-	Hordeum vulgare	cis-acting regulatory element involved in the MeJA-responsiveness
MS13G04140.1	TGACG-motif	TGACG	1205	5	+	Hordeum vulgare	cis-acting regulatory element involved in the MeJA-responsiveness
MS13G05130.1	CGTCA-motif	CGTCA	682	5	+	Hordeum vulgare	cis-acting regulatory element involved in the MeJA-responsiveness
MS13G05130.1	CGTCA-motif	CGTCA	1950	5	+	Hordeum vulgare	cis-acting regulatory element involved in the MeJA-responsiveness
MS13G05130.1	TGACG-motif	TGACG	682	5	-	Hordeum vulgare	cis-acting regulatory element involved in the MeJA-responsiveness
MS13G05130.1	TGACG-motif	TGACG	1950	5	-	Hordeum vulgare	cis-acting regulatory element involved in the MeJA-responsiveness
MS13G11970.1	CGTCA-motif	CGTCA	1025	5	-	Hordeum vulgare	cis-acting regulatory element involved in the MeJA-responsiveness
MS13G11970.1	TGACG-motif	TGACG	1025	5	+	Hordeum vulgare	cis-acting regulatory element involved in the MeJA-responsiveness
MS13G14790.1	TGACG-motif	TGACG	1768	5	-	Hordeum vulgare	cis-acting regulatory element involved in the MeJA-responsiveness
MS13G14790.1	CGTCA-motif	CGTCA	1768	5	+	Hordeum vulgare	cis-acting regulatory element involved in the MeJA-responsiveness
MS14G05240.1	TGACG-motif	TGACG	396	5	-	Hordeum vulgare	cis-acting regulatory element involved in the MeJA-responsiveness
MS14G05240.1	TGACG-motif	TGACG	1561	5	+	Hordeum vulgare	cis-acting regulatory element involved in the MeJA-responsiveness
MS14G05240.1	CGTCA-motif	CGTCA	396	5	+	Hordeum vulgare	cis-acting regulatory element involved in the MeJA-responsiveness
MS14G05240.1	CGTCA-motif	CGTCA	1561	5	-	Hordeum vulgare	cis-acting regulatory element involved in the MeJA-responsiveness
MS14G05300.1	CGTCA-motif	CGTCA	442	5	-	Hordeum vulgare	cis-acting regulatory element involved in the MeJA-responsiveness
MS14G05300.1	CGTCA-motif	CGTCA	954	5	+	Hordeum vulgare	cis-acting regulatory element involved in the MeJA-responsiveness
MS14G05300.1	TGACG-motif	TGACG	442	5	+	Hordeum vulgare	cis-acting regulatory element involved in the MeJA-responsiveness
MS14G05300.1	TGACG-motif	TGACG	954	5	-	Hordeum vulgare	cis-acting regulatory element involved in the MeJA-responsiveness
MS14G07440.1	CGTCA-motif	CGTCA	373	5	+	Hordeum vulgare	cis-acting regulatory element involved in the MeJA-responsiveness
MS14G07440.1	TGACG-motif	TGACG	373	5	-	Hordeum vulgare	cis-acting regulatory element involved in the MeJA-responsiveness
MS14G07700.1	CGTCA-motif	CGTCA	4	5	+	Hordeum vulgare	cis-acting regulatory element involved in the MeJA-responsiveness
MS14G07700.1	CGTCA-motif	CGTCA	1075	5	+	Hordeum vulgare	cis-acting regulatory element involved in the MeJA-responsiveness
MS14G07700.1	TGACG-motif	TGACG	4	5	-	Hordeum vulgare	cis-acting regulatory element involved in the MeJA-responsiveness
MS14G07700.1	TGACG-motif	TGACG	1075	5	-	Hordeum vulgare	cis-acting regulatory element involved in the MeJA-responsiveness
MS14G14090.1	TGACG-motif	TGACG	154	5	+	Hordeum vulgare	cis-acting regulatory element involved in the MeJA-responsiveness
MS14G14090.1	TGACG-motif	TGACG	497	5	-	Hordeum vulgare	cis-acting regulatory element involved in the MeJA-responsiveness
MS14G14090.1	TGACG-motif	TGACG	1810	5	+	Hordeum vulgare	cis-acting regulatory element involved in the MeJA-responsiveness
MS14G14090.1	CGTCA-motif	CGTCA	154	5	-	Hordeum vulgare	cis-acting regulatory element involved in the MeJA-responsiveness
MS14G14090.1	CGTCA-motif	CGTCA	497	5	+	Hordeum vulgare	cis-acting regulatory element involved in the MeJA-responsiveness
MS14G14090.1	CGTCA-motif	CGTCA	1810	5	-	Hordeum vulgare	cis-acting regulatory element involved in the MeJA-responsiveness
MS14G17890.1	CGTCA-motif	CGTCA	590	5	-	Hordeum vulgare	cis-acting regulatory element involved in the MeJA-responsiveness
MS14G17890.1	CGTCA-motif	CGTCA	1517	5	-	Hordeum vulgare	cis-acting regulatory element involved in the MeJA-responsiveness
MS14G17890.1	TGACG-motif	TGACG	590	5	+	Hordeum vulgare	cis-acting regulatory element involved in the MeJA-responsiveness
MS14G17890.1	TGACG-motif	TGACG	1517	5	+	Hordeum vulgare	cis-acting regulatory element involved in the MeJA-responsiveness
MS15G02520.1	TGACG-motif	TGACG	433	5	+	Hordeum vulgare	cis-acting regulatory element involved in the MeJA-responsiveness
MS15G02520.1	TGACG-motif	TGACG	636	5	+	Hordeum vulgare	cis-acting regulatory element involved in the MeJA-responsiveness
MS15G02520.1	TGACG-motif	TGACG	731	5	-	Hordeum vulgare	cis-acting regulatory element involved in the MeJA-responsiveness
MS15G02520.1	TGACG-motif	TGACG	1328	5	+	Hordeum vulgare	cis-acting regulatory element involved in the MeJA-responsiveness
MS15G02520.1	CGTCA-motif	CGTCA	433	5	-	Hordeum vulgare	cis-acting regulatory element involved in the MeJA-responsiveness
MS15G02520.1	CGTCA-motif	CGTCA	636	5	-	Hordeum vulgare	cis-acting regulatory element involved in the MeJA-responsiveness
MS15G02520.1	CGTCA-motif	CGTCA	731	5	+	Hordeum vulgare	cis-acting regulatory element involved in the MeJA-responsiveness
MS15G02520.1	CGTCA-motif	CGTCA	1328	5	-	Hordeum vulgare	cis-acting regulatory element involved in the MeJA-responsiveness
MS15G03470.1	CGTCA-motif	CGTCA	777	5	-	Hordeum vulgare	cis-acting regulatory element involved in the MeJA-responsiveness
MS15G03470.1	TGACG-motif	TGACG	777	5	+	Hordeum vulgare	cis-acting regulatory element involved in the MeJA-responsiveness
MS15G05000.1	CGTCA-motif	CGTCA	813	5	+	Hordeum vulgare	cis-acting regulatory element involved in the MeJA-responsiveness
MS15G05000.1	TGACG-motif	TGACG	813	5	-	Hordeum vulgare	cis-acting regulatory element involved in the MeJA-responsiveness
MS15G12520.1	CGTCA-motif	CGTCA	1670	5	+	Hordeum vulgare	cis-acting regulatory element involved in the MeJA-responsiveness
MS15G12520.1	CGTCA-motif	CGTCA	1737	5	-	Hordeum vulgare	cis-acting regulatory element involved in the MeJA-responsiveness
MS15G12520.1	TGACG-motif	TGACG	1670	5	-	Hordeum vulgare	cis-acting regulatory element involved in the MeJA-responsiveness
MS15G12520.1	TGACG-motif	TGACG	1737	5	+	Hordeum vulgare	cis-acting regulatory element involved in the MeJA-responsiveness
MS15G12590.1	TGACG-motif	TGACG	293	5	+	Hordeum vulgare	cis-acting regulatory element involved in the MeJA-responsiveness
MS15G12590.1	TGACG-motif	TGACG	1625	5	+	Hordeum vulgare	cis-acting regulatory element involved in the MeJA-responsiveness
MS15G12590.1	TGACG-motif	TGACG	1628	5	-	Hordeum vulgare	cis-acting regulatory element involved in the MeJA-responsiveness
MS15G12590.1	CGTCA-motif	CGTCA	293	5	-	Hordeum vulgare	cis-acting regulatory element involved in the MeJA-responsiveness
MS15G12590.1	CGTCA-motif	CGTCA	1625	5	-	Hordeum vulgare	cis-acting regulatory element involved in the MeJA-responsiveness
MS15G12590.1	CGTCA-motif	CGTCA	1628	5	+	Hordeum vulgare	cis-acting regulatory element involved in the MeJA-responsiveness
MS15G13390.1	CGTCA-motif	CGTCA	1568	5	-	Hordeum vulgare	cis-acting regulatory element involved in the MeJA-responsiveness
MS15G13390.1	TGACG-motif	TGACG	1568	5	+	Hordeum vulgare	cis-acting regulatory element involved in the MeJA-responsiveness
MS15G13980.1	TGACG-motif	TGACG	233	5	+	Hordeum vulgare	cis-acting regulatory element involved in the MeJA-responsiveness
MS15G13980.1	TGACG-motif	TGACG	1322	5	-	Hordeum vulgare	cis-acting regulatory element involved in the MeJA-responsiveness
MS15G13980.1	CGTCA-motif	CGTCA	233	5	-	Hordeum vulgare	cis-acting regulatory element involved in the MeJA-responsiveness
MS15G13980.1	CGTCA-motif	CGTCA	1322	5	+	Hordeum vulgare	cis-acting regulatory element involved in the MeJA-responsiveness
MS16G01890.1	CGTCA-motif	CGTCA	602	5	+	Hordeum vulgare	cis-acting regulatory element involved in the MeJA-responsiveness
MS16G01890.1	TGACG-motif	TGACG	602	5	-	Hordeum vulgare	cis-acting regulatory element involved in the MeJA-responsiveness
MS16G03690.1	TGACG-motif	TGACG	321	5	-	Hordeum vulgare	cis-acting regulatory element involved in the MeJA-responsiveness
MS16G03690.1	CGTCA-motif	CGTCA	321	5	+	Hordeum vulgare	cis-acting regulatory element involved in the MeJA-responsiveness
MS16G04440.1	TGACG-motif	TGACG	12	5	-	Hordeum vulgare	cis-acting regulatory element involved in the MeJA-responsiveness
MS16G04440.1	TGACG-motif	TGACG	624	5	-	Hordeum vulgare	cis-acting regulatory element involved in the MeJA-responsiveness
MS16G04440.1	TGACG-motif	TGACG	1477	5	-	Hordeum vulgare	cis-acting regulatory element involved in the MeJA-responsiveness
MS16G04440.1	CGTCA-motif	CGTCA	12	5	+	Hordeum vulgare	cis-acting regulatory element involved in the MeJA-responsiveness
MS16G04440.1	CGTCA-motif	CGTCA	624	5	+	Hordeum vulgare	cis-acting regulatory element involved in the MeJA-responsiveness
MS16G04440.1	CGTCA-motif	CGTCA	1477	5	+	Hordeum vulgare	cis-acting regulatory element involved in the MeJA-responsiveness
MS16G05110.1	TGACG-motif	TGACG	948	5	-	Hordeum vulgare	cis-acting regulatory element involved in the MeJA-responsiveness
MS16G05110.1	TGACG-motif	TGACG	1612	5	-	Hordeum vulgare	cis-acting regulatory element involved in the MeJA-responsiveness
MS16G05110.1	CGTCA-motif	CGTCA	948	5	+	Hordeum vulgare	cis-acting regulatory element involved in the MeJA-responsiveness
MS16G05110.1	CGTCA-motif	CGTCA	1612	5	+	Hordeum vulgare	cis-acting regulatory element involved in the MeJA-responsiveness
MS16G05980.1	CGTCA-motif	CGTCA	1138	5	-	Hordeum vulgare	cis-acting regulatory element involved in the MeJA-responsiveness
MS16G05980.1	TGACG-motif	TGACG	1138	5	+	Hordeum vulgare	cis-acting regulatory element involved in the MeJA-responsiveness
MS16G08570.1	CGTCA-motif	CGTCA	69	5	-	Hordeum vulgare	cis-acting regulatory element involved in the MeJA-responsiveness
MS16G08570.1	CGTCA-motif	CGTCA	985	5	-	Hordeum vulgare	cis-acting regulatory element involved in the MeJA-responsiveness
MS16G08570.1	CGTCA-motif	CGTCA	1225	5	-	Hordeum vulgare	cis-acting regulatory element involved in the MeJA-responsiveness
MS16G08570.1	CGTCA-motif	CGTCA	1228	5	+	Hordeum vulgare	cis-acting regulatory element involved in the MeJA-responsiveness
MS16G08570.1	TGACG-motif	TGACG	69	5	+	Hordeum vulgare	cis-acting regulatory element involved in the MeJA-responsiveness
MS16G08570.1	TGACG-motif	TGACG	985	5	+	Hordeum vulgare	cis-acting regulatory element involved in the MeJA-responsiveness
MS16G08570.1	TGACG-motif	TGACG	1225	5	+	Hordeum vulgare	cis-acting regulatory element involved in the MeJA-responsiveness
MS16G08570.1	TGACG-motif	TGACG	1228	5	-	Hordeum vulgare	cis-acting regulatory element involved in the MeJA-responsiveness
MS16G08650.1	TGACG-motif	TGACG	333	5	+	Hordeum vulgare	cis-acting regulatory element involved in the MeJA-responsiveness
MS16G08650.1	TGACG-motif	TGACG	540	5	+	Hordeum vulgare	cis-acting regulatory element involved in the MeJA-responsiveness
MS16G08650.1	TGACG-motif	TGACG	1714	5	-	Hordeum vulgare	cis-acting regulatory element involved in the MeJA-responsiveness
MS16G08650.1	CGTCA-motif	CGTCA	333	5	-	Hordeum vulgare	cis-acting regulatory element involved in the MeJA-responsiveness
MS16G08650.1	CGTCA-motif	CGTCA	540	5	-	Hordeum vulgare	cis-acting regulatory element involved in the MeJA-responsiveness
MS16G08650.1	CGTCA-motif	CGTCA	1714	5	+	Hordeum vulgare	cis-acting regulatory element involved in the MeJA-responsiveness
MS16G09800.1	CGTCA-motif	CGTCA	400	5	-	Hordeum vulgare	cis-acting regulatory element involved in the MeJA-responsiveness
MS16G09800.1	TGACG-motif	TGACG	400	5	+	Hordeum vulgare	cis-acting regulatory element involved in the MeJA-responsiveness
MS16G13910.1	CGTCA-motif	CGTCA	397	5	-	Hordeum vulgare	cis-acting regulatory element involved in the MeJA-responsiveness
MS16G13910.1	CGTCA-motif	CGTCA	653	5	+	Hordeum vulgare	cis-acting regulatory element involved in the MeJA-responsiveness
MS16G13910.1	TGACG-motif	TGACG	397	5	+	Hordeum vulgare	cis-acting regulatory element involved in the MeJA-responsiveness
MS16G13910.1	TGACG-motif	TGACG	653	5	-	Hordeum vulgare	cis-acting regulatory element involved in the MeJA-responsiveness
MS16G13920.1	CGTCA-motif	CGTCA	1194	5	+	Hordeum vulgare	cis-acting regulatory element involved in the MeJA-responsiveness
MS16G13920.1	CGTCA-motif	CGTCA	1531	5	-	Hordeum vulgare	cis-acting regulatory element involved in the MeJA-responsiveness
MS16G13920.1	TGACG-motif	TGACG	1194	5	-	Hordeum vulgare	cis-acting regulatory element involved in the MeJA-responsiveness
MS16G13920.1	TGACG-motif	TGACG	1531	5	+	Hordeum vulgare	cis-acting regulatory element involved in the MeJA-responsiveness
MS16G15700.1	TGACG-motif	TGACG	1342	5	-	Hordeum vulgare	cis-acting regulatory element involved in the MeJA-responsiveness
MS16G15700.1	TGACG-motif	TGACG	1368	5	+	Hordeum vulgare	cis-acting regulatory element involved in the MeJA-responsiveness
MS16G15700.1	TGACG-motif	TGACG	1461	5	+	Hordeum vulgare	cis-acting regulatory element involved in the MeJA-responsiveness
MS16G15700.1	CGTCA-motif	CGTCA	1342	5	+	Hordeum vulgare	cis-acting regulatory element involved in the MeJA-responsiveness
MS16G15700.1	CGTCA-motif	CGTCA	1368	5	-	Hordeum vulgare	cis-acting regulatory element involved in the MeJA-responsiveness
MS16G15700.1	CGTCA-motif	CGTCA	1461	5	-	Hordeum vulgare	cis-acting regulatory element involved in the MeJA-responsiveness
MS16G15770.1	CGTCA-motif	CGTCA	313	5	-	Hordeum vulgare	cis-acting regulatory element involved in the MeJA-responsiveness
MS16G15770.1	CGTCA-motif	CGTCA	316	5	+	Hordeum vulgare	cis-acting regulatory element involved in the MeJA-responsiveness
MS16G15770.1	CGTCA-motif	CGTCA	417	5	+	Hordeum vulgare	cis-acting regulatory element involved in the MeJA-responsiveness
MS16G15770.1	TGACG-motif	TGACG	313	5	+	Hordeum vulgare	cis-acting regulatory element involved in the MeJA-responsiveness
MS16G15770.1	TGACG-motif	TGACG	316	5	-	Hordeum vulgare	cis-acting regulatory element involved in the MeJA-responsiveness
MS16G15770.1	TGACG-motif	TGACG	417	5	-	Hordeum vulgare	cis-acting regulatory element involved in the MeJA-responsiveness
MS17G01960.1	CGTCA-motif	CGTCA	53	5	-	Hordeum vulgare	cis-acting regulatory element involved in the MeJA-responsiveness
MS17G01960.1	CGTCA-motif	CGTCA	1682	5	-	Hordeum vulgare	cis-acting regulatory element involved in the MeJA-responsiveness
MS17G01960.1	TGACG-motif	TGACG	53	5	+	Hordeum vulgare	cis-acting regulatory element involved in the MeJA-responsiveness
MS17G01960.1	TGACG-motif	TGACG	1682	5	+	Hordeum vulgare	cis-acting regulatory element involved in the MeJA-responsiveness
MS17G03120.1	TGACG-motif	TGACG	1348	5	+	Hordeum vulgare	cis-acting regulatory element involved in the MeJA-responsiveness
MS17G03120.1	CGTCA-motif	CGTCA	1348	5	-	Hordeum vulgare	cis-acting regulatory element involved in the MeJA-responsiveness
MS17G05210.1	CGTCA-motif	CGTCA	1804	5	+	Hordeum vulgare	cis-acting regulatory element involved in the MeJA-responsiveness
MS17G05210.1	TGACG-motif	TGACG	1804	5	-	Hordeum vulgare	cis-acting regulatory element involved in the MeJA-responsiveness
MS17G07110.1	CGTCA-motif	CGTCA	1224	5	+	Hordeum vulgare	cis-acting regulatory element involved in the MeJA-responsiveness
MS17G07110.1	CGTCA-motif	CGTCA	1807	5	-	Hordeum vulgare	cis-acting regulatory element involved in the MeJA-responsiveness
MS17G07110.1	TGACG-motif	TGACG	1224	5	-	Hordeum vulgare	cis-acting regulatory element involved in the MeJA-responsiveness
MS17G07110.1	TGACG-motif	TGACG	1807	5	+	Hordeum vulgare	cis-acting regulatory element involved in the MeJA-responsiveness
MS17G15460.1	TGACG-motif	TGACG	1805	5	+	Hordeum vulgare	cis-acting regulatory element involved in the MeJA-responsiveness
MS17G15460.1	TGACG-motif	TGACG	1808	5	-	Hordeum vulgare	cis-acting regulatory element involved in the MeJA-responsiveness
MS17G15460.1	CGTCA-motif	CGTCA	1805	5	-	Hordeum vulgare	cis-acting regulatory element involved in the MeJA-responsiveness
MS17G15460.1	CGTCA-motif	CGTCA	1808	5	+	Hordeum vulgare	cis-acting regulatory element involved in the MeJA-responsiveness
MS17G16800.1	TGACG-motif	TGACG	1295	5	+	Hordeum vulgare	cis-acting regulatory element involved in the MeJA-responsiveness
MS17G16800.1	TGACG-motif	TGACG	1789	5	-	Hordeum vulgare	cis-acting regulatory element involved in the MeJA-responsiveness
MS17G16800.1	TGACG-motif	TGACG	1878	5	+	Hordeum vulgare	cis-acting regulatory element involved in the MeJA-responsiveness
MS17G16800.1	CGTCA-motif	CGTCA	1295	5	-	Hordeum vulgare	cis-acting regulatory element involved in the MeJA-responsiveness
MS17G16800.1	CGTCA-motif	CGTCA	1789	5	+	Hordeum vulgare	cis-acting regulatory element involved in the MeJA-responsiveness
MS17G16800.1	CGTCA-motif	CGTCA	1878	5	-	Hordeum vulgare	cis-acting regulatory element involved in the MeJA-responsiveness
MS17G17500.1	TGACG-motif	TGACG	201	5	-	Hordeum vulgare	cis-acting regulatory element involved in the MeJA-responsiveness
MS17G17500.1	CGTCA-motif	CGTCA	201	5	+	Hordeum vulgare	cis-acting regulatory element involved in the MeJA-responsiveness
MS17G18660.1	TGACG-motif	TGACG	1791	5	-	Hordeum vulgare	cis-acting regulatory element involved in the MeJA-responsiveness
MS17G18660.1	CGTCA-motif	CGTCA	1791	5	+	Hordeum vulgare	cis-acting regulatory element involved in the MeJA-responsiveness

## Sheet: Sa-82
Gene ID	Type-salicylic acid responsiveness												Number
MS01G06330.1	TCA-element	CCATCTTTTT	142	9	+	Nicotiana tabacum	cis-acting element involved in salicylic acid responsiveness						82
MS01G15410.1	TCA-element	CCATCTTTTT	1600	9	+	Nicotiana tabacum	cis-acting element involved in salicylic acid responsiveness
MS01G16940.1	TCA-element	CCATCTTTTT	1174	9	+	Nicotiana tabacum	cis-acting element involved in salicylic acid responsiveness
MS01G23350.1	TCA-element	CCATCTTTTT	507	9	+	Nicotiana tabacum	cis-acting element involved in salicylic acid responsiveness
MS01G23350.1	TCA-element	CCATCTTTTT	1147	9	-	Nicotiana tabacum	cis-acting element involved in salicylic acid responsiveness
MS01G25380.1	TCA-element	TCAGAAGAGG	1303	9	-	Brassica oleracea	cis-acting element involved in salicylic acid responsiveness
MS01G25510.1	SARE	TTCGACCATCTT	368	11	-	Nicotiana tabacum	cis-acting element involved in salicylic acid responsiveness
MS01G25510.1	SARE	TTCGACCATCTT	434	11	-	Nicotiana tabacum	cis-acting element involved in salicylic acid responsiveness
MS01G25510.1	TCA-element	CCATCTTTTT	1639	9	+	Nicotiana tabacum	cis-acting element involved in salicylic acid responsiveness
MS01G26090.1	TCA-element	CCATCTTTTT	1129	9	+	Nicotiana tabacum	cis-acting element involved in salicylic acid responsiveness
MS01G31730.1	TCA-element	CCATCTTTTT	937	9	+	Nicotiana tabacum	cis-acting element involved in salicylic acid responsiveness
MS01G32040.1	TCA-element	TCAGAAGAGG	1874	9	-	Brassica oleracea	cis-acting element involved in salicylic acid responsiveness
MS02G07780.1	TCA-element	CCATCTTTTT	1900	9	+	Nicotiana tabacum	cis-acting element involved in salicylic acid responsiveness
MS02G13800.1	TCA-element	CCATCTTTTT	869	9	-	Nicotiana tabacum	cis-acting element involved in salicylic acid responsiveness
MS02G13800.1	TCA-element	CCATCTTTTT	1760	9	-	Nicotiana tabacum	cis-acting element involved in salicylic acid responsiveness
MS02G13800.1	TCA-element	CCATCTTTTT	1815	9	+	Nicotiana tabacum	cis-acting element involved in salicylic acid responsiveness
MS02G15090.1	TCA-element	CCATCTTTTT	327	9	-	Nicotiana tabacum	cis-acting element involved in salicylic acid responsiveness
MS02G16540.1	TCA-element	CCATCTTTTT	1190	9	+	Nicotiana tabacum	cis-acting element involved in salicylic acid responsiveness
MS02G16700.1	TCA-element	TCAGAAGAGG	593	9	+	Brassica oleracea	cis-acting element involved in salicylic acid responsiveness
MS02G16740.1	TCA-element	TCAGAAGAGG	731	9	-	Brassica oleracea	cis-acting element involved in salicylic acid responsiveness
MS02G26540.1	TCA-element	CCATCTTTTT	986	9	-	Nicotiana tabacum	cis-acting element involved in salicylic acid responsiveness
MS03G09560.1	TCA-element	CCATCTTTTT	631	9	+	Nicotiana tabacum	cis-acting element involved in salicylic acid responsiveness
MS03G09560.1	TCA-element	CCATCTTTTT	965	9	-	Nicotiana tabacum	cis-acting element involved in salicylic acid responsiveness
MS03G14440.1	TCA-element	CCATCTTTTT	106	9	+	Nicotiana tabacum	cis-acting element involved in salicylic acid responsiveness
MS03G15890.1	TCA-element	CCATCTTTTT	1743	9	+	Nicotiana tabacum	cis-acting element involved in salicylic acid responsiveness
MS03G24020.1	TCA-element	CCATCTTTTT	1518	9	+	Nicotiana tabacum	cis-acting element involved in salicylic acid responsiveness
MS03G25230.1	TCA-element	CCATCTTTTT	626	9	+	Nicotiana tabacum	cis-acting element involved in salicylic acid responsiveness
MS03G25230.1	TCA-element	TCAGAAGAGG	855	9	+	Brassica oleracea	cis-acting element involved in salicylic acid responsiveness
MS04G03130.1	TCA-element	TCAGAAGAGG	862	9	-	Brassica oleracea	cis-acting element involved in salicylic acid responsiveness
MS04G03770.1	TCA-element	CCATCTTTTT	1946	9	+	Nicotiana tabacum	cis-acting element involved in salicylic acid responsiveness
MS04G10200.1	TCA-element	TCAGAAGAGG	1311	9	+	Brassica oleracea	cis-acting element involved in salicylic acid responsiveness
MS04G16890.1	TCA-element	CCATCTTTTT	1521	9	-	Nicotiana tabacum	cis-acting element involved in salicylic acid responsiveness
MS04G19340.1	TCA-element	TCAGAAGAGG	818	9	+	Brassica oleracea	cis-acting element involved in salicylic acid responsiveness
MS05G17220.1	TCA-element	CCATCTTTTT	740	9	-	Nicotiana tabacum	cis-acting element involved in salicylic acid responsiveness
MS05G17220.1	TCA-element	CCATCTTTTT	929	9	+	Nicotiana tabacum	cis-acting element involved in salicylic acid responsiveness
MS06G03300.1	TCA-element	TCAGAAGAGG	878	9	-	Brassica oleracea	cis-acting element involved in salicylic acid responsiveness
MS06G06850.1	TCA-element	CCATCTTTTT	584	9	-	Nicotiana tabacum	cis-acting element involved in salicylic acid responsiveness
MS06G14840.1	TCA-element	CCATCTTTTT	170	9	-	Nicotiana tabacum	cis-acting element involved in salicylic acid responsiveness
MS06G17350.1	TCA-element	CCATCTTTTT	1324	10	+	Nicotiana tabacum	cis-acting element involved in salicylic acid responsiveness
MS06G20020.1	TCA-element	CCATCTTTTT	1392	9	+	Nicotiana tabacum	cis-acting element involved in salicylic acid responsiveness
MS06G22530.1	TCA-element	CCATCTTTTT	305	9	+	Nicotiana tabacum	cis-acting element involved in salicylic acid responsiveness
MS06G22530.1	TCA-element	CCATCTTTTT	1492	9	+	Nicotiana tabacum	cis-acting element involved in salicylic acid responsiveness
MS06G23300.1	TCA-element	CCATCTTTTT	36	9	-	Nicotiana tabacum	cis-acting element involved in salicylic acid responsiveness
MS07G19910.1	TCA-element	TCAGAAGAGG	117	9	+	Brassica oleracea	cis-acting element involved in salicylic acid responsiveness
MS08G15910.1	TCA-element	CCATCTTTTT	742	9	+	Nicotiana tabacum	cis-acting element involved in salicylic acid responsiveness
MS08G20380.1	TCA-element	CCATCTTTTT	1940	9	-	Nicotiana tabacum	cis-acting element involved in salicylic acid responsiveness
MS09G00550.1	TCA-element	CCATCTTTTT	620	9	-	Nicotiana tabacum	cis-acting element involved in salicylic acid responsiveness
MS09G00550.1	TCA-element	CCATCTTTTT	668	9	+	Nicotiana tabacum	cis-acting element involved in salicylic acid responsiveness
MS09G05140.1	TCA-element	CCATCTTTTT	1260	9	-	Nicotiana tabacum	cis-acting element involved in salicylic acid responsiveness
MS09G11620.1	TCA-element	CCATCTTTTT	887	9	+	Nicotiana tabacum	cis-acting element involved in salicylic acid responsiveness
MS09G14710.1	TCA-element	TCAGAAGAGG	1946	9	+	Brassica oleracea	cis-acting element involved in salicylic acid responsiveness
MS09G16730.1	TCA-element	TCAGAAGAGG	540	9	-	Brassica oleracea	cis-acting element involved in salicylic acid responsiveness
MS09G19270.1	TCA-element	CCATCTTTTT	1233	9	+	Nicotiana tabacum	cis-acting element involved in salicylic acid responsiveness
MS10G03570.1	TCA-element	CCATCTTTTT	810	9	-	Nicotiana tabacum	cis-acting element involved in salicylic acid responsiveness
MS10G03570.1	TCA-element	CCATCTTTTT	940	9	-	Nicotiana tabacum	cis-acting element involved in salicylic acid responsiveness
MS10G03570.1	TCA-element	CCATCTTTTT	1423	9	-	Nicotiana tabacum	cis-acting element involved in salicylic acid responsiveness
MS11G01950.1	TCA-element	CCATCTTTTT	883	9	-	Nicotiana tabacum	cis-acting element involved in salicylic acid responsiveness
MS11G03610.1	TCA-element	TCAGAAGAGG	311	9	-	Brassica oleracea	cis-acting element involved in salicylic acid responsiveness
MS11G03610.1	TCA-element	TCAGAAGAGG	480	9	+	Brassica oleracea	cis-acting element involved in salicylic acid responsiveness
MS11G05430.1	TCA-element	CCATCTTTTT	243	9	+	Nicotiana tabacum	cis-acting element involved in salicylic acid responsiveness
MS11G05510.1	TCA-element	CCATCTTTTT	245	9	-	Nicotiana tabacum	cis-acting element involved in salicylic acid responsiveness
MS11G05510.1	TCA-element	CCATCTTTTT	775	9	-	Nicotiana tabacum	cis-acting element involved in salicylic acid responsiveness
MS11G12270.1	TCA-element	TCAGAAGAGG	1848	9	-	Brassica oleracea	cis-acting element involved in salicylic acid responsiveness
MS11G17240.1	TCA-element	CCATCTTTTT	1657	9	+	Nicotiana tabacum	cis-acting element involved in salicylic acid responsiveness
MS11G17240.1	TCA-element	TCAGAAGAGG	1849	9	+	Brassica oleracea	cis-acting element involved in salicylic acid responsiveness
MS11G17380.1	TCA-element	CCATCTTTTT	117	9	+	Nicotiana tabacum	cis-acting element involved in salicylic acid responsiveness
MS12G00310.1	TCA-element	CCATCTTTTT	1297	9	-	Nicotiana tabacum	cis-acting element involved in salicylic acid responsiveness
MS12G05210.1	TCA-element	CCATCTTTTT	1209	9	-	Nicotiana tabacum	cis-acting element involved in salicylic acid responsiveness
MS13G03080.1	TCA-element	CCATCTTTTT	612	9	+	Nicotiana tabacum	cis-acting element involved in salicylic acid responsiveness
MS13G04130.1	TCA-element	CCATCTTTTT	1586	9	+	Nicotiana tabacum	cis-acting element involved in salicylic acid responsiveness
MS13G05130.1	TCA-element	CCATCTTTTT	1767	9	-	Nicotiana tabacum	cis-acting element involved in salicylic acid responsiveness
MS13G06980.1	TCA-element	CCATCTTTTT	1155	9	+	Nicotiana tabacum	cis-acting element involved in salicylic acid responsiveness
MS13G06980.1	TCA-element	CCATCTTTTT	1485	9	+	Nicotiana tabacum	cis-acting element involved in salicylic acid responsiveness
MS13G07410.1	TCA-element	CCATCTTTTT	1722	9	+	Nicotiana tabacum	cis-acting element involved in salicylic acid responsiveness
MS13G10070.1	TCA-element	TCAGAAGAGG	1302	9	-	Brassica oleracea	cis-acting element involved in salicylic acid responsiveness
MS13G16580.1	TCA-element	CCATCTTTTT	1880	9	+	Nicotiana tabacum	cis-acting element involved in salicylic acid responsiveness
MS14G05240.1	TCA-element	CCATCTTTTT	1147	9	+	Nicotiana tabacum	cis-acting element involved in salicylic acid responsiveness
MS14G07700.1	TCA-element	CCATCTTTTT	362	9	+	Nicotiana tabacum	cis-acting element involved in salicylic acid responsiveness
MS14G16000.1	TCA-element	CCATCTTTTT	423	9	+	Nicotiana tabacum	cis-acting element involved in salicylic acid responsiveness
MS15G04690.1	TCA-element	CCATCTTTTT	578	9	+	Nicotiana tabacum	cis-acting element involved in salicylic acid responsiveness
MS15G05000.1	TCA-element	TCAGAAGAGG	23	9	+	Brassica oleracea	cis-acting element involved in salicylic acid responsiveness
MS15G12590.1	TCA-element	CCATCTTTTT	1209	9	+	Nicotiana tabacum	cis-acting element involved in salicylic acid responsiveness
MS15G13390.1	TCA-element	CCATCTTTTT	1621	9	+	Nicotiana tabacum	cis-acting element involved in salicylic acid responsiveness
MS16G04440.1	TCA-element	CCATCTTTTT	410	9	+	Nicotiana tabacum	cis-acting element involved in salicylic acid responsiveness
MS16G05110.1	TCA-element	CCATCTTTTT	494	9	+	Nicotiana tabacum	cis-acting element involved in salicylic acid responsiveness
MS16G05110.1	TCA-element	CCATCTTTTT	548	9	-	Nicotiana tabacum	cis-acting element involved in salicylic acid responsiveness
MS16G05980.1	TCA-element	CCATCTTTTT	532	9	-	Nicotiana tabacum	cis-acting element involved in salicylic acid responsiveness
MS16G05980.1	TCA-element	CCATCTTTTT	675	9	-	Nicotiana tabacum	cis-acting element involved in salicylic acid responsiveness
MS16G08570.1	TCA-element	CCATCTTTTT	150	9	-	Nicotiana tabacum	cis-acting element involved in salicylic acid responsiveness
MS16G08570.1	TCA-element	CCATCTTTTT	1644	9	-	Nicotiana tabacum	cis-acting element involved in salicylic acid responsiveness
MS16G08650.1	TCA-element	CCATCTTTTT	374	9	+	Nicotiana tabacum	cis-acting element involved in salicylic acid responsiveness
MS16G09780.1	TCA-element	CCATCTTTTT	879	9	+	Nicotiana tabacum	cis-acting element involved in salicylic acid responsiveness
MS16G09800.1	TCA-element	CCATCTTTTT	535	10	-	Nicotiana tabacum	cis-acting element involved in salicylic acid responsiveness
MS16G09800.1	TCA-element	CCATCTTTTT	674	9	+	Nicotiana tabacum	cis-acting element involved in salicylic acid responsiveness
MS16G13910.1	TCA-element	CCATCTTTTT	1440	9	+	Nicotiana tabacum	cis-acting element involved in salicylic acid responsiveness
MS16G13920.1	TCA-element	CCATCTTTTT	739	10	+	Nicotiana tabacum	cis-acting element involved in salicylic acid responsiveness
MS16G13920.1	TCA-element	CCATCTTTTT	1950	9	+	Nicotiana tabacum	cis-acting element involved in salicylic acid responsiveness
MS16G15700.1	TCA-element	CCATCTTTTT	130	9	-	Nicotiana tabacum	cis-acting element involved in salicylic acid responsiveness
MS16G15770.1	TCA-element	TCAGAAGAGG	389	9	-	Brassica oleracea	cis-acting element involved in salicylic acid responsiveness
MS16G15770.1	TCA-element	TCAGAAGAGG	557	9	+	Brassica oleracea	cis-acting element involved in salicylic acid responsiveness
MS17G03120.1	TCA-element	CCATCTTTTT	125	9	+	Nicotiana tabacum	cis-acting element involved in salicylic acid responsiveness
MS17G03120.1	TCA-element	CCATCTTTTT	218	9	-	Nicotiana tabacum	cis-acting element involved in salicylic acid responsiveness
MS17G05210.1	TCA-element	CCATCTTTTT	174	9	-	Nicotiana tabacum	cis-acting element involved in salicylic acid responsiveness
MS17G15460.1	TCA-element	CCATCTTTTT	48	9	+	Nicotiana tabacum	cis-acting element involved in salicylic acid responsiveness
MS17G15460.1	TCA-element	CCATCTTTTT	281	9	+	Nicotiana tabacum	cis-acting element involved in salicylic acid responsiveness
MS17G15460.1	SARE	TTCGACCATCTT	43	11	+	Nicotiana tabacum	cis-acting element involved in salicylic acid responsiveness
MS17G16800.1	TCA-element	CCATCTTTTT	1817	9	-	Nicotiana tabacum	cis-acting element involved in salicylic acid responsiveness
MS17G17500.1	TCA-element	CCATCTTTTT	1347	9	-	Nicotiana tabacum	cis-acting element involved in salicylic acid responsiveness

## Sheet: W-box-104
Gene ID	Type-W box							Number
MS01G05090.1	W box	TTGACC	1392	6	+	Arabidopsis thaliana		104
MS01G06330.1	W box	TTGACC	571	6	-	Arabidopsis thaliana
MS01G06330.1	W box	TTGACC	1583	6	+	Arabidopsis thaliana
MS01G06440.1	W box	TTGACC	894	6	-	Arabidopsis thaliana
MS01G06440.1	W box	TTGACC	1138	6	+	Arabidopsis thaliana
MS01G16940.1	W box	TTGACC	645	6	-	Arabidopsis thaliana
MS01G16940.1	W box	TTGACC	655	6	-	Arabidopsis thaliana
MS01G16940.1	W box	TTGACC	729	6	-	Arabidopsis thaliana
MS01G16940.1	W box	TTGACC	1895	6	+	Arabidopsis thaliana
MS01G23350.1	W box	TTGACC	1406	6	+	Arabidopsis thaliana
MS01G25380.1	W box	TTGACC	202	6	-	Arabidopsis thaliana
MS01G25380.1	W box	TTGACC	331	6	-	Arabidopsis thaliana
MS01G25380.1	W box	TTGACC	1950	6	-	Arabidopsis thaliana
MS01G25380.1	W box	TTGACC	1976	6	+	Arabidopsis thaliana
MS01G25510.1	W box	TTGACC	239	6	-	Arabidopsis thaliana
MS01G25510.1	W box	TTGACC	1624	6	-	Arabidopsis thaliana
MS01G26090.1	W box	TTGACC	455	6	-	Arabidopsis thaliana
MS01G32040.1	W box	TTGACC	837	6	-	Arabidopsis thaliana
MS01G32730.1	W box	TTGACC	1357	6	-	Arabidopsis thaliana
MS02G11000.1	W box	TTGACC	866	6	+	Arabidopsis thaliana
MS02G11000.1	W box	TTGACC	960	6	+	Arabidopsis thaliana
MS02G11000.1	W box	TTGACC	1758	6	+	Arabidopsis thaliana
MS02G11010.1	W box	TTGACC	519	6	+	Arabidopsis thaliana
MS02G15090.1	W box	TTGACC	903	6	+	Arabidopsis thaliana
MS02G16540.1	W box	TTGACC	259	6	-	Arabidopsis thaliana
MS02G16700.1	W box	TTGACC	866	6	-	Arabidopsis thaliana
MS02G16700.1	W box	TTGACC	880	6	-	Arabidopsis thaliana
MS02G16700.1	W box	TTGACC	1567	6	+	Arabidopsis thaliana
MS02G17010.1	W box	TTGACC	932	6	-	Arabidopsis thaliana
MS02G21250.1	W box	TTGACC	644	6	-	Arabidopsis thaliana
MS02G21250.1	W box	TTGACC	1272	6	+	Arabidopsis thaliana
MS02G24050.1	W box	TTGACC	1311	6	-	Arabidopsis thaliana
MS02G26310.1	W box	TTGACC	926	6	+	Arabidopsis thaliana
MS02G26340.1	W box	TTGACC	74	6	+	Arabidopsis thaliana
MS02G26340.1	W box	TTGACC	654	6	+	Arabidopsis thaliana
MS02G26340.1	W box	TTGACC	720	6	-	Arabidopsis thaliana
MS02G26340.1	W box	TTGACC	1437	6	-	Arabidopsis thaliana
MS03G08630.1	W box	TTGACC	720	6	-	Arabidopsis thaliana
MS03G08630.1	W box	TTGACC	1589	6	-	Arabidopsis thaliana
MS03G15890.1	W box	TTGACC	1214	6	+	Arabidopsis thaliana
MS03G16420.1	W box	TTGACC	762	6	+	Arabidopsis thaliana
MS03G20410.1	W box	TTGACC	4	6	-	Arabidopsis thaliana
MS03G20410.1	W box	TTGACC	201	6	+	Arabidopsis thaliana
MS03G23070.1	W box	TTGACC	1680	6	-	Arabidopsis thaliana
MS03G24020.1	W box	TTGACC	1673	6	-	Arabidopsis thaliana
MS03G25230.1	W box	TTGACC	350	6	+	Arabidopsis thaliana
MS04G03130.1	W box	TTGACC	670	6	+	Arabidopsis thaliana
MS04G03770.1	W box	TTGACC	946	6	+	Arabidopsis thaliana
MS04G04390.1	W box	TTGACC	15	6	+	Arabidopsis thaliana
MS04G14540.1	W box	TTGACC	992	6	+	Arabidopsis thaliana
MS04G16890.1	W box	TTGACC	990	6	-	Arabidopsis thaliana
MS04G19340.1	W box	TTGACC	248	6	+	Arabidopsis thaliana
MS04G19340.1	W box	TTGACC	276	6	-	Arabidopsis thaliana
MS04G19340.1	W box	TTGACC	957	6	-	Arabidopsis thaliana
MS05G01610.1	W box	TTGACC	120	6	+	Arabidopsis thaliana
MS06G03300.1	W box	TTGACC	459	6	+	Arabidopsis thaliana
MS06G03300.1	W box	TTGACC	690	6	+	Arabidopsis thaliana
MS06G03970.1	W box	TTGACC	1073	6	+	Arabidopsis thaliana
MS06G04400.1	W box	TTGACC	238	6	-	Arabidopsis thaliana
MS06G04400.1	W box	TTGACC	390	6	+	Arabidopsis thaliana
MS06G04400.1	W box	TTGACC	1951	6	-	Arabidopsis thaliana
MS06G14840.1	W box	TTGACC	668	6	+	Arabidopsis thaliana
MS06G14840.1	W box	TTGACC	1026	6	-	Arabidopsis thaliana
MS06G16750.1	W box	TTGACC	734	6	+	Arabidopsis thaliana
MS06G16750.1	W box	TTGACC	1851	6	+	Arabidopsis thaliana
MS06G16750.1	W box	TTGACC	1886	6	+	Arabidopsis thaliana
MS06G20020.1	W box	TTGACC	587	6	+	Arabidopsis thaliana
MS06G22530.1	W box	TTGACC	1072	6	-	Arabidopsis thaliana
MS06G22530.1	W box	TTGACC	1717	6	-	Arabidopsis thaliana
MS06G23290.1	W box	TTGACC	402	6	-	Arabidopsis thaliana
MS06G23290.1	W box	TTGACC	1625	6	-	Arabidopsis thaliana
MS06G23300.1	W box	TTGACC	1258	6	-	Arabidopsis thaliana
MS07G00540.1	W box	TTGACC	840	6	-	Arabidopsis thaliana
MS07G00540.1	W box	TTGACC	1851	6	-	Arabidopsis thaliana
MS07G06010.1	W box	TTGACC	125	6	+	Arabidopsis thaliana
MS07G11650.1	W box	TTGACC	1069	6	-	Arabidopsis thaliana
MS07G14810.1	W box	TTGACC	1139	6	-	Arabidopsis thaliana
MS07G19910.1	W box	TTGACC	1582	6	-	Arabidopsis thaliana
MS08G15910.1	W box	TTGACC	518	6	+	Arabidopsis thaliana
MS08G15910.1	W box	TTGACC	600	6	+	Arabidopsis thaliana
MS08G16270.1	W box	TTGACC	71	6	-	Arabidopsis thaliana
MS08G20380.1	W box	TTGACC	80	6	-	Arabidopsis thaliana
MS09G00550.1	W box	TTGACC	844	6	+	Arabidopsis thaliana
MS09G00550.1	W box	TTGACC	1890	6	-	Arabidopsis thaliana
MS09G05150.1	W box	TTGACC	1962	6	+	Arabidopsis thaliana
MS09G07820.1	W box	TTGACC	466	6	+	Arabidopsis thaliana
MS09G07820.1	W box	TTGACC	529	6	+	Arabidopsis thaliana
MS09G07820.1	W box	TTGACC	722	6	-	Arabidopsis thaliana
MS09G07820.1	W box	TTGACC	836	6	-	Arabidopsis thaliana
MS09G11620.1	W box	TTGACC	1249	6	+	Arabidopsis thaliana
MS09G16730.1	W box	TTGACC	1918	6	+	Arabidopsis thaliana
MS09G19270.1	W box	TTGACC	1293	6	-	Arabidopsis thaliana
MS09G21160.1	W box	TTGACC	935	6	-	Arabidopsis thaliana
MS10G02270.1	W box	TTGACC	590	6	-	Arabidopsis thaliana
MS10G07760.1	W box	TTGACC	1379	6	+	Arabidopsis thaliana
MS10G12240.1	W box	TTGACC	575	6	-	Arabidopsis thaliana
MS10G17070.1	W box	TTGACC	100	6	-	Arabidopsis thaliana
MS11G02860.1	W box	TTGACC	258	6	-	Arabidopsis thaliana
MS11G03610.1	W box	TTGACC	1911	6	-	Arabidopsis thaliana
MS11G04220.1	W box	TTGACC	958	6	-	Arabidopsis thaliana
MS11G05430.1	W box	TTGACC	90	6	+	Arabidopsis thaliana
MS11G05430.1	W box	TTGACC	726	6	+	Arabidopsis thaliana
MS11G05430.1	W box	TTGACC	1495	6	+	Arabidopsis thaliana
MS11G08250.1	W box	TTGACC	1171	6	-	Arabidopsis thaliana
MS11G08340.1	W box	TTGACC	1230	6	-	Arabidopsis thaliana
MS11G09540.1	W box	TTGACC	1102	6	+	Arabidopsis thaliana
MS11G09560.1	W box	TTGACC	838	6	+	Arabidopsis thaliana
MS11G12270.1	W box	TTGACC	849	6	-	Arabidopsis thaliana
MS11G12270.1	W box	TTGACC	992	6	-	Arabidopsis thaliana
MS11G17380.1	W box	TTGACC	275	6	-	Arabidopsis thaliana
MS11G17380.1	W box	TTGACC	295	6	-	Arabidopsis thaliana
MS11G17380.1	W box	TTGACC	428	6	-	Arabidopsis thaliana
MS11G17380.1	W box	TTGACC	981	6	-	Arabidopsis thaliana
MS11G17380.1	W box	TTGACC	1830	6	-	Arabidopsis thaliana
MS12G00310.1	W box	TTGACC	1957	6	+	Arabidopsis thaliana
MS12G05210.1	W box	TTGACC	144	6	-	Arabidopsis thaliana
MS12G05210.1	W box	TTGACC	161	6	-	Arabidopsis thaliana
MS12G05210.1	W box	TTGACC	292	6	-	Arabidopsis thaliana
MS12G05210.1	W box	TTGACC	1205	6	-	Arabidopsis thaliana
MS12G05210.1	W box	TTGACC	1313	6	-	Arabidopsis thaliana
MS12G10350.1	W box	TTGACC	1861	6	+	Arabidopsis thaliana
MS12G15140.1	W box	TTGACC	327	6	-	Arabidopsis thaliana
MS13G00410.1	W box	TTGACC	376	6	-	Arabidopsis thaliana
MS13G00410.1	W box	TTGACC	1312	6	+	Arabidopsis thaliana
MS13G03080.1	W box	TTGACC	1691	6	+	Arabidopsis thaliana
MS13G03920.1	W box	TTGACC	275	6	-	Arabidopsis thaliana
MS13G03920.1	W box	TTGACC	1621	6	-	Arabidopsis thaliana
MS13G04130.1	W box	TTGACC	168	6	-	Arabidopsis thaliana
MS13G04130.1	W box	TTGACC	1500	6	-	Arabidopsis thaliana
MS13G04140.1	W box	TTGACC	85	6	+	Arabidopsis thaliana
MS13G04140.1	W box	TTGACC	94	6	-	Arabidopsis thaliana
MS13G04140.1	W box	TTGACC	1190	6	+	Arabidopsis thaliana
MS13G04140.1	W box	TTGACC	1449	6	-	Arabidopsis thaliana
MS13G04140.1	W box	TTGACC	1828	6	-	Arabidopsis thaliana
MS13G04140.1	W box	TTGACC	1854	6	+	Arabidopsis thaliana
MS13G05130.1	W box	TTGACC	122	6	-	Arabidopsis thaliana
MS13G11970.1	W box	TTGACC	1410	6	-	Arabidopsis thaliana
MS13G14790.1	W box	TTGACC	1281	6	+	Arabidopsis thaliana
MS14G05300.1	W box	TTGACC	1969	6	+	Arabidopsis thaliana
MS14G07440.1	W box	TTGACC	665	6	-	Arabidopsis thaliana
MS14G07700.1	W box	TTGACC	1895	6	-	Arabidopsis thaliana
MS14G14090.1	W box	TTGACC	116	6	-	Arabidopsis thaliana
MS15G03470.1	W box	TTGACC	76	6	-	Arabidopsis thaliana
MS15G03470.1	W box	TTGACC	385	6	+	Arabidopsis thaliana
MS15G03470.1	W box	TTGACC	1468	6	-	Arabidopsis thaliana
MS15G04690.1	W box	TTGACC	532	6	-	Arabidopsis thaliana
MS15G04690.1	W box	TTGACC	1797	6	+	Arabidopsis thaliana
MS15G12520.1	W box	TTGACC	1442	6	+	Arabidopsis thaliana
MS15G13390.1	W box	TTGACC	200	6	+	Arabidopsis thaliana
MS15G13980.1	W box	TTGACC	799	6	+	Arabidopsis thaliana
MS15G13980.1	W box	TTGACC	817	6	+	Arabidopsis thaliana
MS15G13980.1	W box	TTGACC	888	6	-	Arabidopsis thaliana
MS16G01890.1	W box	TTGACC	550	6	+	Arabidopsis thaliana
MS16G01890.1	W box	TTGACC	685	6	+	Arabidopsis thaliana
MS16G01890.1	W box	TTGACC	1865	6	-	Arabidopsis thaliana
MS16G05110.1	W box	TTGACC	902	6	-	Arabidopsis thaliana
MS16G05110.1	W box	TTGACC	910	6	-	Arabidopsis thaliana
MS16G05980.1	W box	TTGACC	1540	6	-	Arabidopsis thaliana
MS16G08570.1	W box	TTGACC	1186	6	+	Arabidopsis thaliana
MS16G08650.1	W box	TTGACC	1668	6	-	Arabidopsis thaliana
MS16G09780.1	W box	TTGACC	1586	6	-	Arabidopsis thaliana
MS16G12200.1	W box	TTGACC	911	6	-	Arabidopsis thaliana
MS16G13910.1	W box	TTGACC	198	6	-	Arabidopsis thaliana
MS16G13910.1	W box	TTGACC	453	6	-	Arabidopsis thaliana
MS16G15700.1	W box	TTGACC	830	6	-	Arabidopsis thaliana
MS16G15700.1	W box	TTGACC	1985	6	+	Arabidopsis thaliana
MS17G07110.1	W box	TTGACC	29	6	-	Arabidopsis thaliana
MS17G15460.1	W box	TTGACC	297	6	+	Arabidopsis thaliana
MS17G17500.1	W box	TTGACC	1646	6	-	Arabidopsis thaliana
MS17G18660.1	W box	TTGACC	986	6	+	Arabidopsis thaliana

## Sheet: wer3-85
Gene ID	Type-WRE3							Number
MS01G05590.1	WRE3	CCACCT	1266	6	-	Pisum sativum		85
MS01G06330.1	WRE3	CCACCT	1286	6	-	Pisum sativum
MS01G06340.1	WRE3	CCACCT	326	6	+	Pisum sativum
MS01G06340.1	WRE3	CCACCT	1712	6	+	Pisum sativum
MS01G06440.1	WRE3	CCACCT	919	6	-	Pisum sativum
MS01G12340.1	WRE3	CCACCT	578	6	-	Pisum sativum
MS01G16940.1	WRE3	CCACCT	1886	6	-	Pisum sativum
MS01G32730.1	WRE3	CCACCT	515	6	-	Pisum sativum
MS02G05710.1	WRE3	CCACCT	720	6	+	Pisum sativum
MS02G07780.1	WRE3	CCACCT	1715	6	-	Pisum sativum
MS02G07780.1	WRE3	CCACCT	1900	6	+	Pisum sativum
MS02G09010.1	WRE3	CCACCT	803	6	-	Pisum sativum
MS02G10160.1	WRE3	CCACCT	150	6	-	Pisum sativum
MS02G10160.1	WRE3	CCACCT	1170	6	+	Pisum sativum
MS02G11000.1	WRE3	CCACCT	609	6	+	Pisum sativum
MS02G11000.1	WRE3	CCACCT	1111	6	+	Pisum sativum
MS02G11010.1	WRE3	CCACCT	759	6	+	Pisum sativum
MS02G11010.1	WRE3	CCACCT	949	6	+	Pisum sativum
MS02G13800.1	WRE3	CCACCT	1022	6	+	Pisum sativum
MS02G15090.1	WRE3	CCACCT	225	6	-	Pisum sativum
MS02G15090.1	WRE3	CCACCT	1046	6	+	Pisum sativum
MS02G16540.1	WRE3	CCACCT	748	6	-	Pisum sativum
MS02G16540.1	WRE3	CCACCT	990	6	-	Pisum sativum
MS02G16700.1	WRE3	CCACCT	1013	6	-	Pisum sativum
MS02G16740.1	WRE3	CCACCT	469	6	+	Pisum sativum
MS02G17010.1	WRE3	CCACCT	1944	6	+	Pisum sativum
MS02G21250.1	WRE3	CCACCT	1619	6	+	Pisum sativum
MS02G24050.1	WRE3	CCACCT	141	6	+	Pisum sativum
MS02G26310.1	WRE3	CCACCT	1600	6	-	Pisum sativum
MS02G26540.1	WRE3	CCACCT	1995	6	+	Pisum sativum
MS03G05750.1	WRE3	CCACCT	586	6	-	Pisum sativum
MS03G08630.1	WRE3	CCACCT	1295	6	-	Pisum sativum
MS03G08640.1	WRE3	CCACCT	1339	6	-	Pisum sativum
MS03G15890.1	WRE3	CCACCT	245	6	-	Pisum sativum
MS03G15890.1	WRE3	CCACCT	1277	6	+	Pisum sativum
MS03G15890.1	WRE3	CCACCT	1520	6	-	Pisum sativum
MS03G15890.1	WRE3	CCACCT	1771	6	-	Pisum sativum
MS03G16170.1	WRE3	CCACCT	638	6	-	Pisum sativum
MS03G20410.1	WRE3	CCACCT	1606	6	+	Pisum sativum
MS03G23070.1	WRE3	CCACCT	1557	6	-	Pisum sativum
MS03G23070.1	WRE3	CCACCT	1691	6	-	Pisum sativum
MS03G24020.1	WRE3	CCACCT	533	6	+	Pisum sativum
MS03G24020.1	WRE3	CCACCT	1317	6	-	Pisum sativum
MS03G25230.1	WRE3	CCACCT	1139	6	-	Pisum sativum
MS03G25230.1	WRE3	CCACCT	1440	6	-	Pisum sativum
MS03G25230.1	WRE3	CCACCT	1590	6	-	Pisum sativum
MS04G03130.1	WRE3	CCACCT	1218	6	+	Pisum sativum
MS04G06550.1	WRE3	CCACCT	1052	6	+	Pisum sativum
MS04G19340.1	WRE3	CCACCT	1954	6	+	Pisum sativum
MS05G19060.1	WRE3	CCACCT	1076	6	-	Pisum sativum
MS05G19060.1	WRE3	CCACCT	1260	6	-	Pisum sativum
MS05G21870.1	WRE3	CCACCT	1483	6	+	Pisum sativum
MS06G04400.1	WRE3	CCACCT	943	6	-	Pisum sativum
MS06G04570.1	WRE3	CCACCT	100	6	-	Pisum sativum
MS06G06850.1	WRE3	CCACCT	1185	6	+	Pisum sativum
MS06G07760.1	WRE3	CCACCT	1035	6	+	Pisum sativum
MS06G20020.1	WRE3	CCACCT	976	6	+	Pisum sativum
MS06G22530.1	WRE3	CCACCT	1187	6	+	Pisum sativum
MS06G23300.1	WRE3	CCACCT	58	6	-	Pisum sativum
MS07G00540.1	WRE3	CCACCT	1643	6	+	Pisum sativum
MS07G11650.1	WRE3	CCACCT	324	6	-	Pisum sativum
MS07G11650.1	WRE3	CCACCT	1183	6	-	Pisum sativum
MS07G14810.1	WRE3	CCACCT	407	6	+	Pisum sativum
MS08G20380.1	WRE3	CCACCT	1444	6	+	Pisum sativum
MS08G20380.1	WRE3	CCACCT	1454	6	+	Pisum sativum
MS09G05140.1	WRE3	CCACCT	981	6	+	Pisum sativum
MS09G05140.1	WRE3	CCACCT	1047	6	+	Pisum sativum
MS09G07820.1	WRE3	CCACCT	939	6	-	Pisum sativum
MS09G10350.1	WRE3	CCACCT	838	6	-	Pisum sativum
MS09G12460.1	WRE3	CCACCT	406	6	-	Pisum sativum
MS09G14710.1	WRE3	CCACCT	1975	6	+	Pisum sativum
MS09G19270.1	WRE3	CCACCT	436	6	-	Pisum sativum
MS09G19270.1	WRE3	CCACCT	466	6	-	Pisum sativum
MS09G19270.1	WRE3	CCACCT	1180	6	+	Pisum sativum
MS09G21160.1	WRE3	CCACCT	1069	6	+	Pisum sativum
MS10G17070.1	WRE3	CCACCT	1560	6	-	Pisum sativum
MS10G17070.1	WRE3	CCACCT	1953	6	+	Pisum sativum
MS10G22090.1	WRE3	CCACCT	514	6	-	Pisum sativum
MS11G04820.1	WRE3	CCACCT	778	6	-	Pisum sativum
MS11G04820.1	WRE3	CCACCT	919	6	+	Pisum sativum
MS11G05430.1	WRE3	CCACCT	1344	6	-	Pisum sativum
MS11G05430.1	WRE3	CCACCT	1384	6	-	Pisum sativum
MS11G09540.1	WRE3	CCACCT	208	6	-	Pisum sativum
MS11G09540.1	WRE3	CCACCT	535	6	-	Pisum sativum
MS11G09550.1	WRE3	CCACCT	195	6	+	Pisum sativum
MS11G12270.1	WRE3	CCACCT	399	6	-	Pisum sativum
MS11G12270.1	WRE3	CCACCT	1406	6	+	Pisum sativum
MS11G12270.1	WRE3	CCACCT	1680	6	+	Pisum sativum
MS11G17380.1	WRE3	CCACCT	1225	6	+	Pisum sativum
MS12G00310.1	WRE3	CCACCT	1308	6	+	Pisum sativum
MS12G05210.1	WRE3	CCACCT	1735	6	+	Pisum sativum
MS12G10350.1	WRE3	CCACCT	104	6	-	Pisum sativum
MS13G04140.1	WRE3	CCACCT	54	6	-	Pisum sativum
MS13G04140.1	WRE3	CCACCT	1375	6	-	Pisum sativum
MS13G05130.1	WRE3	CCACCT	945	6	+	Pisum sativum
MS13G07410.1	WRE3	CCACCT	1686	6	-	Pisum sativum
MS13G07410.1	WRE3	CCACCT	1897	6	+	Pisum sativum
MS14G05300.1	WRE3	CCACCT	1424	6	-	Pisum sativum
MS14G07440.1	WRE3	CCACCT	1478	6	-	Pisum sativum
MS14G14090.1	WRE3	CCACCT	275	6	+	Pisum sativum
MS15G02520.1	WRE3	CCACCT	1275	6	-	Pisum sativum
MS15G03470.1	WRE3	CCACCT	522	6	-	Pisum sativum
MS15G04690.1	WRE3	CCACCT	512	6	-	Pisum sativum
MS15G12520.1	WRE3	CCACCT	1224	6	-	Pisum sativum
MS15G12520.1	WRE3	CCACCT	1604	6	+	Pisum sativum
MS15G12580.1	WRE3	CCACCT	1863	6	+	Pisum sativum
MS15G17860.1	WRE3	CCACCT	1559	6	+	Pisum sativum
MS16G05110.1	WRE3	CCACCT	91	6	-	Pisum sativum
MS16G13910.1	WRE3	CCACCT	1331	6	-	Pisum sativum
MS16G13920.1	WRE3	CCACCT	1871	6	+	Pisum sativum
MS16G15700.1	WRE3	CCACCT	296	6	+	Pisum sativum
MS17G01960.1	WRE3	CCACCT	563	6	-	Pisum sativum
MS17G01960.1	WRE3	CCACCT	704	6	-	Pisum sativum
MS17G01960.1	WRE3	CCACCT	1864	6	+	Pisum sativum
MS17G07110.1	WRE3	CCACCT	1822	6	+	Pisum sativum
MS17G17500.1	WRE3	CCACCT	1762	6	+	Pisum sativum
MS17G18660.1	WRE3	CCACCT	1761	6	-	Pisum sativum

## Sheet: WUN-motif-102
Gene ID	Type-WUN-motif							Number
MS01G01690.1	WUN-motif	AAATTACTA	271	9	+	Nicotiana glutinosa		102
MS01G05090.1	WUN-motif	AAATTACT	911	8	-	Nicotiana glutinosa
MS01G06330.1	WUN-motif	AAATTTCTT	1447	9	-	Nicotiana glutinosa
MS01G06340.1	WUN-motif	CAATTACAT	33	9	-	Nicotiana glutinosa
MS01G06340.1	WUN-motif	AAATTTCTT	522	9	-	Nicotiana glutinosa
MS01G06440.1	WUN-motif	TTATTACAT	396	9	+	Nicotiana glutinosa
MS01G16940.1	WUN-motif	AAATTTCTT	1758	9	-	Nicotiana glutinosa
MS01G25380.1	WUN-motif	AAATTTCTT	1648	9	+	Nicotiana glutinosa
MS01G25380.1	WUN-motif	AAATTTCTT	1733	9	-	Nicotiana glutinosa
MS01G25510.1	WUN-motif	AAATTTCTT	775	9	+	Nicotiana glutinosa
MS01G31400.1	WUN-motif	AAATTTCTT	1805	9	+	Nicotiana glutinosa
MS02G07780.1	WUN-motif	AAATTTCTT	78	9	+	Nicotiana glutinosa
MS02G07780.1	WUN-motif	TTATTACAT	306	9	-	Nicotiana glutinosa
MS02G09010.1	WUN-motif	TAATTACTC	1045	9	+	Nicotiana glutinosa
MS02G11010.1	WUN-motif	AAATTTCCT	313	9	+	Brassica oleracea	wound-responsive element
MS02G13800.1	WUN-motif	AAATTACTA	1049	9	+	Nicotiana glutinosa
MS02G15090.1	WUN-motif	AAATTACTA	642	9	+	Nicotiana glutinosa
MS02G15090.1	WUN-motif	AAATTACT	1025	8	+	Nicotiana glutinosa
MS02G16540.1	WUN-motif	AAATTTCCT	784	9	+	Brassica oleracea	wound-responsive element
MS02G16740.1	WUN-motif	AAATTTCTT	675	9	-	Nicotiana glutinosa
MS02G17010.1	WUN-motif	TTATTACAT	1271	9	+	Nicotiana glutinosa
MS02G17010.1	WUN-motif	TAATTACTC	1458	9	+	Nicotiana glutinosa
MS02G21250.1	WUN-motif	AAATTACT	12	8	+	Nicotiana glutinosa
MS02G21250.1	WUN-motif	AAATTTCTT	876	9	+	Nicotiana glutinosa
MS02G26340.1	WUN-motif	AAATTTCCT	1851	9	+	Nicotiana glutinosa	wound-responsive element
MS02G26540.1	WUN-motif	AAATTTCTT	387	9	+	Nicotiana glutinosa
MS02G26540.1	WUN-motif	AAATTACTA	1458	9	-	Nicotiana glutinosa
MS02G26540.1	WUN-motif	AAATTACT	1459	8	-	Nicotiana glutinosa
MS03G05750.1	WUN-motif	AAATTACT	276	8	-	Nicotiana glutinosa
MS03G08630.1	WUN-motif	AAATTTCTT	342	9	-	Nicotiana glutinosa
MS03G08640.1	WUN-motif	TAATTACTC	679	9	+	Nicotiana glutinosa
MS03G08640.1	WUN-motif	AAATTACT	779	8	-	Nicotiana glutinosa
MS03G09560.1	WUN-motif	AAATTACT	1240	8	+	Nicotiana glutinosa
MS03G14440.1	WUN-motif	AAATTACT	1039	8	+	Nicotiana glutinosa
MS03G16170.1	WUN-motif	AAATTACTA	1032	9	-	Nicotiana glutinosa
MS03G16170.1	WUN-motif	AAATTACT	1033	8	-	Nicotiana glutinosa
MS03G16170.1	WUN-motif	AAATTTCTT	1596	9	+	Nicotiana glutinosa
MS03G23070.1	WUN-motif	TTATTACAT	167	9	-	Nicotiana glutinosa
MS03G23070.1	WUN-motif	AAATTACTA	567	9	-	Nicotiana glutinosa
MS03G23070.1	WUN-motif	AAATTACT	568	8	-	Nicotiana glutinosa
MS03G24020.1	WUN-motif	AAATTACT	277	8	-	Nicotiana glutinosa
MS03G24020.1	WUN-motif	AAATTACTA	1343	9	+	Nicotiana glutinosa
MS04G03770.1	WUN-motif	AAATTTCTT	1028	9	-	Nicotiana glutinosa
MS04G06550.1	WUN-motif	CAATTACAT	733	9	+	Nicotiana glutinosa
MS04G10200.1	WUN-motif	AAATTTCTT	299	9	+	Nicotiana glutinosa
MS04G10200.1	WUN-motif	CAATTACAT	1436	9	+	Nicotiana glutinosa
MS05G01610.1	WUN-motif	TTATTACAT	1183	9	+	Nicotiana glutinosa
MS05G17220.1	WUN-motif	ACATTACGG	916	9	+	Nicotiana glutinosa
MS05G19060.1	WUN-motif	AAATTTCCT	223	9	-	Nicotiana glutinosa	wound-responsive element
MS05G19060.1	WUN-motif	TTATTACAT	1884	9	-	Nicotiana glutinosa
MS05G21870.1	WUN-motif	AAATTACTA	1099	9	-	Nicotiana glutinosa
MS05G21870.1	WUN-motif	AAATTACT	1100	8	-	Nicotiana glutinosa
MS05G21870.1	WUN-motif	AAATTTCTT	1340	9	+	Nicotiana glutinosa
MS06G03090.1	WUN-motif	AAATTACTA	77	9	+	Nicotiana glutinosa
MS06G03090.1	WUN-motif	TTATTACAT	1506	9	-	Nicotiana glutinosa
MS06G03970.1	WUN-motif	TAATTACTC	1415	9	-	Nicotiana glutinosa
MS06G04400.1	WUN-motif	AAATTACTA	932	9	-	Nicotiana glutinosa
MS06G04400.1	WUN-motif	AAATTACT	933	8	-	Nicotiana glutinosa
MS06G04570.1	WUN-motif	AAATTTCTT	251	9	+	Nicotiana glutinosa
MS06G04570.1	WUN-motif	AAATTACT	645	8	-	Nicotiana glutinosa
MS06G06850.1	WUN-motif	AAATTTCTT	374	9	+	Nicotiana glutinosa
MS06G16750.1	WUN-motif	AAATTACT	149	8	+	Nicotiana glutinosa
MS06G16750.1	WUN-motif	AAATTTCTT	1537	9	+	Nicotiana glutinosa
MS06G20020.1	WUN-motif	TAATTACTC	97	9	-	Nicotiana glutinosa
MS06G23290.1	WUN-motif	AAATTACT	837	8	-	Nicotiana glutinosa
MS06G23300.1	WUN-motif	AAATTTCTT	887	9	-	Nicotiana glutinosa
MS06G23300.1	WUN-motif	AAATTTCTT	1176	9	+	Nicotiana glutinosa
MS07G00540.1	WUN-motif	AAATTTCCT	1381	9	-	Nicotiana glutinosa	wound-responsive element
MS07G14810.1	WUN-motif	AAATTACT	1760	8	-	Nicotiana glutinosa
MS07G19910.1	WUN-motif	TTATTACAT	1345	9	-	Nicotiana glutinosa
MS08G06250.1	WUN-motif	AAATTTCTT	706	9	+	Nicotiana glutinosa
MS08G06250.1	WUN-motif	AAATTTCTT	1287	9	-	Nicotiana glutinosa
MS08G16270.1	WUN-motif	AAATTTCTT	613	9	+	Nicotiana glutinosa
MS08G20380.1	WUN-motif	AAATTTCTT	1304	9	-	Nicotiana glutinosa
MS09G05140.1	WUN-motif	AAATTACT	1	8	-	Nicotiana glutinosa
MS09G05140.1	WUN-motif	AAATTTCTT	383	9	+	Nicotiana glutinosa
MS09G05140.1	WUN-motif	AAATTACTA	1220	9	-	Nicotiana glutinosa
MS09G05140.1	WUN-motif	AAATTACT	1221	8	-	Nicotiana glutinosa
MS09G05150.1	WUN-motif	AAATTTCTT	479	9	-	Nicotiana glutinosa
MS09G05150.1	WUN-motif	AAATTACTA	862	9	+	Nicotiana glutinosa
MS09G05150.1	WUN-motif	AAATTTCCT	1324	9	-	Nicotiana glutinosa	wound-responsive element
MS09G10350.1	WUN-motif	AAATTACT	1640	8	-	Nicotiana glutinosa
MS09G10350.1	WUN-motif	AAATTACT	1814	8	+	Nicotiana glutinosa
MS09G11620.1	WUN-motif	AAATTACT	1270	8	+	Nicotiana glutinosa
MS09G21160.1	WUN-motif	AAATTACTA	1143	9	+	Nicotiana glutinosa
MS10G03570.1	WUN-motif	AAATTTCTT	701	9	+	Nicotiana glutinosa
MS10G03570.1	WUN-motif	AAATTTCTT	1010	9	+	Nicotiana glutinosa
MS10G07760.1	WUN-motif	AAATTACT	613	8	-	Nicotiana glutinosa
MS10G07760.1	WUN-motif	AAATTACTA	747	9	+	Nicotiana glutinosa
MS10G07760.1	WUN-motif	AAATTTCCT	1676	9	+	Nicotiana glutinosa	wound-responsive element
MS10G07760.1	WUN-motif	TTATTACAT	1932	9	+	Nicotiana glutinosa
MS10G17070.1	WUN-motif	TTATTACAT	787	9	-	Nicotiana glutinosa
MS10G22090.1	WUN-motif	AAATTACT	1927	8	+	Nicotiana glutinosa
MS11G04220.1	WUN-motif	TTATTACAT	28	9	+	Nicotiana glutinosa
MS11G04220.1	WUN-motif	TTATTACAT	312	9	+	Nicotiana glutinosa
MS11G04220.1	WUN-motif	TTATTACAT	492	9	+	Nicotiana glutinosa
MS11G04220.1	WUN-motif	TTATTACAT	573	9	+	Nicotiana glutinosa
MS11G04220.1	WUN-motif	AAATTACT	641	8	+	Nicotiana glutinosa
MS11G04820.1	WUN-motif	AAATTACT	553	8	-	Nicotiana glutinosa
MS11G08340.1	WUN-motif	AAATTTCTT	216	9	-	Nicotiana glutinosa
MS11G09540.1	WUN-motif	AAATTTCTT	1877	9	+	Nicotiana glutinosa
MS11G09550.1	WUN-motif	AAATTTCTT	1656	9	+	Nicotiana glutinosa
MS11G12270.1	WUN-motif	AAATTTCTT	673	9	+	Nicotiana glutinosa
MS11G13390.1	WUN-motif	AAATTTCCT	1401	9	+	Nicotiana glutinosa	wound-responsive element
MS11G17240.1	WUN-motif	AAATTTCTT	538	9	-	Nicotiana glutinosa
MS11G17240.1	WUN-motif	AAATTACT	731	8	+	Nicotiana glutinosa
MS12G00310.1	WUN-motif	AAATTTCCT	335	9	+	Nicotiana glutinosa	wound-responsive element
MS12G00310.1	WUN-motif	TTATTACAT	372	9	+	Nicotiana glutinosa
MS12G05210.1	WUN-motif	TTATTACAT	966	9	-	Nicotiana glutinosa
MS12G10350.1	WUN-motif	AAATTTCTT	1491	9	-	Nicotiana glutinosa
MS12G14340.1	WUN-motif	AAATTACT	314	8	+	Nicotiana glutinosa
MS12G14340.1	WUN-motif	AAATTTCCT	1783	9	+	Nicotiana glutinosa	wound-responsive element
MS12G14340.1	WUN-motif	AAATTTCCT	1804	9	-	Nicotiana glutinosa	wound-responsive element
MS13G00410.1	WUN-motif	AAATTACT	1059	8	+	Nicotiana glutinosa
MS13G03920.1	WUN-motif	CCATTTCAA	1755	9	+	Nicotiana glutinosa
MS13G04130.1	WUN-motif	TTATTACAT	1893	9	+	Nicotiana glutinosa
MS13G04140.1	WUN-motif	AAATTTCTT	1746	9	+	Nicotiana glutinosa
MS13G05130.1	WUN-motif	AAATTACT	1894	8	+	Nicotiana glutinosa
MS13G07410.1	WUN-motif	AAATTACT	757	8	+	Nicotiana glutinosa
MS13G16580.1	WUN-motif	AAATTACTA	864	9	+	Nicotiana glutinosa
MS14G05300.1	WUN-motif	AAATTACT	336	8	-	Nicotiana glutinosa
MS14G14090.1	WUN-motif	AAATTTCTT	918	9	-	Nicotiana glutinosa
MS14G14090.1	WUN-motif	AAATTTCTT	999	9	+	Nicotiana glutinosa
MS14G17890.1	WUN-motif	AAATTTCTT	574	9	-	Nicotiana glutinosa
MS14G17890.1	WUN-motif	AAATTACT	1096	8	+	Nicotiana glutinosa
MS14G17890.1	WUN-motif	AAATTTCTT	1867	9	+	Nicotiana glutinosa
MS15G02520.1	WUN-motif	CCATTTCAA	339	9	+	Nicotiana glutinosa
MS15G03470.1	WUN-motif	AAATTACT	1385	8	+	Nicotiana glutinosa
MS15G04690.1	WUN-motif	AAATTTCCT	1190	9	+	Nicotiana glutinosa	wound-responsive element
MS15G12590.1	WUN-motif	AAATTTCTT	885	9	-	Nicotiana glutinosa
MS15G13390.1	WUN-motif	AAATTACT	497	8	-	Nicotiana glutinosa
MS15G13390.1	WUN-motif	TTATTACAT	565	9	-	Nicotiana glutinosa
MS15G13390.1	WUN-motif	TTATTACAT	645	9	-	Nicotiana glutinosa
MS15G13980.1	WUN-motif	TTATTACAT	1210	9	-	Nicotiana glutinosa
MS16G01890.1	WUN-motif	TTATTACAT	1487	9	-	Nicotiana glutinosa
MS16G05110.1	WUN-motif	TTATTACAT	1626	9	-	Nicotiana glutinosa
MS16G08650.1	WUN-motif	AAATTACT	457	8	-	Nicotiana glutinosa
MS16G08650.1	WUN-motif	AAATTTCTT	835	9	-	Nicotiana glutinosa
MS16G08650.1	WUN-motif	AAATTTCTT	1611	9	-	Nicotiana glutinosa
MS16G12200.1	WUN-motif	AAATTTCTT	853	9	-	Nicotiana glutinosa
MS16G13910.1	WUN-motif	AAATTTCTT	1273	9	-	Nicotiana glutinosa
MS17G03120.1	WUN-motif	AAATTTCTT	1873	9	+	Nicotiana glutinosa
MS17G07110.1	WUN-motif	TAATTACTC	229	9	-	Nicotiana glutinosa
MS17G15460.1	WUN-motif	AAATTTCCT	692	9	-	Nicotiana glutinosa	wound-responsive element
MS17G15460.1	WUN-motif	AAATTTCTT	1552	9	-	Nicotiana glutinosa
MS17G17500.1	WUN-motif	AAATTTCCT	119	9	-	Nicotiana glutinosa	wound-responsive element
MS17G17500.1	WUN-motif	AAATTTCTT	595	9	+	Nicotiana glutinosa
MS17G17500.1	WUN-motif	AAATTTCCT	1656	9	+	Nicotiana glutinosa	wound-responsive element
MS17G17500.1	WUN-motif	AAATTTCTT	1907	9	-	Nicotiana glutinosa
MS17G18660.1	WUN-motif	AAATTTCTT	1129	9	-	Nicotiana glutinosa

## Sheet: Number of five type cis-element
Gene name	G-box	Plant hormone response elements	Plant growth and deveploment	abiotic stress response elements	Biostress response elements
MsbHLH073.1	1	13	4	1	4
MsbHLH061.2	0	2	14	2	3
MsbHLH096.3	2	7	5	2	0
MsbHLH042.2	6	10	2	2	4
MsbHLH114.1	2	12	7	2	1
MsbHLH004.1	5	12	0	2	3
MsbHLH075.2	6	21	9	2	1
MsbHLH096.2	12	23	2	2	1
MsbHLH096.4	12	23	4	2	3
MsbHLH052	1	6	8	3	5
MsbHLH062	0	7	6	3	6
MsbHLH029	2	8	3	3	0
MsbHLH087.2	2	8	3	3	5
MsbHLH010.1	2	8	8	3	1
MsbHLH001	3	8	3	3	6
MsbHLH068.2	3	8	5	3	3
MsbHLH061.1	3	11	4	3	4
MsbHLH123.2	2	12	8	3	1
MsbHLH088.1	1	13	5	3	0
MsbHLH087.1	3	13	4	3	3
MsbHLH154.2	2	14	7	3	1
MsbHLH003.1	3	26	10	3	2
MsbHLH095.1	1	6	6	4	4
MsbHLH010.2	2	7	4	4	4
MsbHLH162.3	0	8	3	4	3
MsbHLH122.1	0	8	3	4	4
MsbHLH045.1	8	10	6	4	1
MsbHLH036	1	11	11	4	2
MsbHLH083	4	11	4	4	1
MsbHLH008.1	2	13	2	4	1
MsbHLH031.1	2	14	5	4	2
MsbHLH013.2	3	14	5	4	3
MsbHLH123.3	2	15	5	4	4
MsbHLH045.2	2	15	7	4	2
MsbHLH016.1	6	24	6	4	5
MsbHLH047.1	8	27	12	4	0
MsbHLH068.1	0	5	3	5	2
MsbHLH120.1	3	8	1	5	4
MsbHLH098.2	2	9	7	5	3
MsbHLH116.1	4	10	4	5	5
MsbHLH075.1	3	11	4	5	5
MsbHLH085	4	11	4	5	4
MsbHLH154.1	4	11	7	5	0
MsbHLH025.2	4	11	10	5	9
MsbHLH123.4	2	13	5	5	2
MsbHLH105.1	5	14	5	5	4
MsbHLH044	3	15	5	5	2
MsbHLH018	9	15	5	5	8
MsbHLH114.2	6	16	1	5	2
MsbHLH039	5	17	7	5	5
MsbHLH046	6	18	7	5	1
MsbHLH060.2	6	19	5	5	4
MsbHLH137.1	2	20	8	5	1
MsbHLH105.3	4	20	10	5	3
MsbHLH012.2	5	21	7	5	3
MsbHLH162.5	6	21	3	5	3
MsbHLH015.3	6	22	5	5	1
MsbHLH015.2	3	23	7	5	1
MsbHLH145.1	7	23	2	5	5
MsbHLH033.1	4	25	11	5	4
MsbHLH049.2	0	2	6	6	6
MsbHLH038.1	1	6	6	6	2
MsbHLH084.2	1	7	7	6	4
MsbHLH084.1	1	8	4	6	4
MsbHLH068.3	1	8	7	6	0
MsbHLH014.1	1	8	7	6	8
MsbHLH092.2	4	8	5	6	3
MsbHLH025.6	5	10	6	6	4
MsbHLH063.1	1	11	1	6	3
MsbHLH093.1	1	11	6	6	5
MsbHLH003.3	1	12	2	6	5
MsbHLH098.1	2	12	7	6	1
MsbHLH002	5	12	3	6	2
MsbHLH122.3	1	13	4	6	0
MsbHLH038.2	3	13	5	6	2
MsbHLH080.1	4	14	10	6	3
MsbHLH025.1	1	15	4	6	3
MsbHLH096.5	5	15	8	6	3
MsbHLH004.4	5	16	4	6	0
MsbHLH086	6	17	3	6	0
MsbHLH012.1	2	18	2	6	4
MsbHLH088.3	1	19	7	6	2
MsbHLH016.2	5	20	2	6	0
MsbHLH059.1	11	22	8	6	4
MsbHLH021.2	2	23	9	6	6
MsbHLH035.1	13	29	7	6	4
MsbHLH123.1	2	7	3	7	4
MsbHLH102.2	3	7	1	7	0
MsbHLH162.4	4	7	5	7	1
MsbHLH014.2	2	8	2	7	5
MsbHLH051.2	3	8	2	7	2
MsbHLH010.3	1	9	4	7	7
MsbHLH014.3	2	9	9	7	5
MsbHLH066	4	9	6	7	1
MsbHLH073.2	2	10	4	7	1
MsbHLH003.2	2	10	5	7	4
MsbHLH093.2	0	11	7	7	2
MsbHLH041.1	1	11	7	7	0
MsbHLH139	3	12	8	7	3
MsbHLH102.3	6	13	8	7	4
MsbHLH117	2	14	4	7	0
MsbHLH120.2	3	14	3	7	1
MsbHLH059.2	2	15	5	7	4
MsbHLH155.1	6	15	7	7	5
MsbHLH009	9	15	4	7	1
MsbHLH024.2	0	16	5	7	4
MsbHLH106	2	16	4	7	2
MsbHLH131.1	3	16	5	7	1
MsbHLH040	6	16	5	7	4
MsbHLH025.5	1	17	6	7	4
MsbHLH014.4	4	18	5	7	3
MsbHLH102.4	10	19	4	7	3
MsbHLH041.2	2	21	7	7	9
MsbHLH079.2	7	26	6	7	6
MsbHLH024.1	12	28	12	7	1
MsbHLH053	0	3	3	8	3
MsbHLH008.3	0	3	5	8	0
MsbHLH042.1	1	6	3	8	4
MsbHLH095.2	2	8	3	8	4
MsbHLH013.1	0	9	5	8	1
MsbHLH028	4	9	2	8	3
MsbHLH096.1	5	12	4	8	1
MsbHLH092.1	5	12	7	8	5
MsbHLH094	4	13	3	8	2
MsbHLH025.4	2	14	4	8	1
MsbHLH111	5	14	11	8	0
MsbHLH137.2	1	15	9	8	1
MsbHLH006	6	16	5	8	7
MsbHLH116.2	6	16	7	8	2
MsbHLH102.1	6	17	9	8	8
MsbHLH113	4	18	3	8	4
MsbHLH065	11	18	3	8	3
MsbHLH050	6	19	2	8	2
MsbHLH031.2	7	20	5	8	2
MsbHLH051.1	4	6	6	9	2
MsbHLH035.2	6	7	1	9	3
MsbHLH074.1	1	9	6	9	5
MsbHLH162.6	1	9	7	9	1
MsbHLH131.2	2	11	3	9	1
MsbHLH037	0	12	5	9	4
MsbHLH008.2	7	12	3	9	2
MsbHLH049.1	1	13	8	9	1
MsbHLH022	3	13	4	9	5
MsbHLH079.1	3	13	5	9	3
MsbHLH033.2	4	13	8	9	2
MsbHLH162.1	3	15	5	9	5
MsbHLH104.2	6	15	4	9	0
MsbHLH145.2	2	17	7	9	0
MsbHLH155.2	5	17	11	9	6
MsbHLH140.2	2	18	6	9	4
MsbHLH021.1	8	18	7	9	4
MsbHLH074.2	0	5	1	10	3
MsbHLH057.2	0	6	3	10	4
MsbHLH090	4	7	6	10	2
MsbHLH051.3	0	9	4	10	1
MsbHLH069	3	9	5	10	1
MsbHLH105.2	5	9	4	10	2
MsbHLH140.1	0	10	7	10	4
MsbHLH097	1	10	5	10	3
MsbHLH047.2	2	13	5	10	1
MsbHLH063.3	4	13	4	10	4
MsbHLH080.2	2	17	10	10	1
MsbHLH004.2	2	21	8	10	2
MsbHLH060.1	13	22	5	10	4
MsbHLH161	2	6	0	11	7
MsbHLH030.1	1	8	1	11	2
MsbHLH122.2	1	13	5	11	2
MsbHLH030.2	2	13	5	11	6
MsbHLH015.1	5	18	2	11	6
MsbHLH063.2	7	18	7	11	2
MsbHLH077	3	19	4	11	2
MsbHLH088.2	5	21	4	11	5
MsbHLH162.2	1	4	8	12	5
MsbHLH030.3	1	5	0	12	2
MsbHLH057.1	1	5	3	12	0
MsbHLH059.3	0	10	3	12	2
MsbHLH004.3	3	11	6	12	1
MsbHLH128	2	21	6	12	0
MsbHLH005	1	13	7	13	4
MsbHLH130	4	13	1	13	2
MsbHLH121	4	18	9	13	3
MsbHLH025.3	5	15	5	14	3
MsbHLH104.1	1	23	9	16	2
MsbHLH084.3	1	10	9	17	1
