# Supplementary material for: Genome-Wide Identification of bHLH Transcription Factor Family in Malus sieversii and Functional Exploration of MsbHLH155.1 Gene under Valsa Canker Infection
Source: Plants (Basel). 2023 Jan 31;12(3):620. doi: 10.3390/plants12030620 (PMC9919239; doi:10.3390/plants12030620)
Supplement: Supplementary file 1 [file plants-12-00620-s001.zip › Table S3.xlsx]

## Sheet: Sheet1
Q2-BHLH130-2F	cgt gat gaa gga etc ggc agg ata t
Q2-BHLH130-2R	etg gga age tag act ggt aag gtg a
Q-BHLH155-1F	etg cat ttt gtg eta aga atg agg c
Q-BHLH155-1R	age aga gtt ttg gaa att ggg tga a
Q-BHLH155-2F	atg gee taa tgg att gtc ett ett c
Q-BHLH155-2R	cgt ttc gat acc eg a cag gtt ggt g
Q-GL3-1F	cct tta atg tat ggt gtt cac teg cct at
Q-GL3-1R	ett etg etc gtg cct caa get ett t
Q-GL3-2F	atg gtg ttc act ege eta tgg caa cc
Q-GL3-2R	tet get cgt gee tea age tet ttc a
Q-GL3-1F	cct tta atg tat ggt gtt cac teg cct at
Q-GL3-1R	ett etg etc gtg cct caa get ett t
Q-GL3-2F	atg gtg ttc act ege eta tgg caa cc
Q-GL3-2R	tet get cgt gee tea age tet ttc a
Q-BHLH51-1R	acc gtc ctt aga aca aag cac caa a
Q-BHLH51-1F	etc ata etg taa act ccg cca cca g
Q-BHLH51-2F	tgc tea tac tgt aaa etc ege cac c
Q-BHLH51-2R	acc gtc ett aga aca aag cac caa a
Q-BHLH92-2F	get act tag cct tgc att ett tac tg
Q-BHLH92-2R	ett get cca ttt cac tet ttc ett t
Q-BHLH93-1F	ccc ttt cac cac cac cac tac tgc c
Q-BHLH93-1R	ate tgc tgc ttg etg gtc cat etc a
Q-BHLH93-2F	ett tea cca cca cca eta etg cct cc
Q-BHLH93-2R	ate tgc tgc ttg etg gtc cat etc a
Q-BHLH106-1F	ggg gat gga acc ata tet gtg aag g
Q-BHLH106-1R	tea gta ttg gca teg ttg etg tee t
Q-BHLH106-2F	gca gtt ate age caa gtg aag gaa c
Q-BHLH106-2R	ttt gaa get ggt gag aac gaa tac a
Q-BHLH128-1F	ggt cac gga gta aca aga tta aag teg
Q-BHLH128-1R	eta aac tga gat tet aaa gca ttg agg c
Q1-BHLH130-1F	cgt gat gaa gga etc ggc agg ata t
Q1-BHLH130-1R	ctg gga age tag act ggt aag gtg aat

## Sheet: Sheet2
Gene name	Primer name	primer sequence (5'-3')
MsEF1a	qPCR-MsEF1a-F	CGACCACCACTGGTCATCTT
	qPCR-MsEF1a-R	GCTCGGCCTTAAGCTTGTCA
MsbHLH001	qPCR-MsbHLH001-F	CCT TTA ATG TAT GGT GTT CAC TeG CCT AT
	qPCR-MsbHLH001-R	CTTCTGCTCGTGCCTCAAGCTCTTT
MsbHLH041.1	qPCR-MsbHLH041.1-F	CCACCTCCTTCTAACTGCTTATTCT
	qPCR-MsbHLH041.1-R	TGTTTATCATCTGATGCCAGTCTTT
MsbHLH051.1	qPCR-MsbHLH051.1-F	CTCATACTGTAAACTCCGCCACCAG
	qPCR-MsbHLH051.1-R	ACCGTCCTTAGAACAAAGCACCAAA
MsbHLH092.1	qPCR-MsbHLH092.1-F	GCTACTTAGCCTTGCATTCTTTACTG
	qPCR-MsbHLH092.1-R	CTTGCTCCATTTCACTCTTTCCTTT
MsbHLH093.1	qPCR-MsbHLH093.1-F	CCCTTTCACCACCACCACTACTGCC
	qPCR-MsbHLH093.1-R	ATCTGCTGCTTGCTGGTCCATCTCA
MsbHLH106	qPCR-MsbHLH106-F	GGGGATGGAACCATATCTGTGAAGG
	qPCR-MsbHLH106-R	TCAGTATTGGCATCGTTGCTGTCCT
MsbHLH128	qPCR-MsbHLH128-F	GGTCACGGAGTAACAAGATTAAAGTCG
	qPCR-MsbHLH128-R	CTAAACTGAGATTCTAAAGCATTGAGGC
MsbHLH130	qPCR-MsbHLH130-F	CGTGATGAAGGACTCGGCAGGATAT
	qPCR-MsbHLH130-R	CTGGGAAGCTAGACTGGTAAGGTGAAT
MsbHLH155.1	qPCR-MsbHLH155.1-F	CTGCATTTTGTGCTAAGAATGAGGC
	qPCR-MsbHLH155.1-R	AGCAGAGTTTTGGAAATTGGGTGAA
